# Supplementary material for: The association between cross-cultural competence and well-being among registered native and foreign-born nurses in Finland
Source: PLoS One. 2018 Dec 7;13(12):e0208761. doi: 10.1371/journal.pone.0208761 (PMC6285347; doi:10.1371/journal.pone.0208761)
Supplement: S1 Dataset — (XLS) [file pone.0208761.s001.xls]

## Sheet: Sheet1
m_1	m_2	m_3	m_4	m_5	m_6	m_7	m_8	a_10	a_11	a_12	a_13	s_1	s_2	s_3	s_4	s_5	e_6	e_7	e_8	e_9	e_10	tp_1	tp_2	ghq_1	ghq_2	ghq_3	ghq_4	sp_1	sp_2	sp_3	sp_4	nativity	fqinterpatients	fqintercolleagues	empsector	weight	age
												4	4	4	5	5	4	4	4	4	3	4	4	2	3	1	2	2	2	1	3	1			2	0.536836	1
5	5	3	4	3	3	3	3	3	2	3	3	3	4	4	5	4	4	4	4	4	4	1	2	1	1	1	1	1	2	1	2	1	3	4	0	0.536836	1
5	5	4	5	4	4	4	5	4	2	2	2	4	4	4	5	5	4	3	4	4	4	2	4	4	4	4	3	3	6	6	6	1	3	4	0	1.86082	2
4	4	3	3	4	4	4	5	2	2	2	3	4	3	3	5	4	3	4	3	4	4	2	3	1	2	2	1	1	2	1	2	1	4	2	0	0.536836	1
5	5	4	4	5	5	5	2	2	4	4	3	5	5	5	4	4	4	4	5	5	5	4	2	1	1	2	2	1	3	3	4	1	4	4	0	0.427393	1
4	4	4	4	4	4	4	4	3	3	3	3	4	4	4	4	4	3	4	4	4	3	4	4	2	3	2	2	2	3	2	1	1	3	4	0	2.93932	2
4		2	4	2	1	1	1	1	1	1	1	2	3	4	2	4	4	4	3	4	3	4	4	2	2	2	2	1	2	1	6	1	4	4	0	0.536836	2
4	3	3	4	4	2	3	2	2	3	3	3	4	4	4	4	4	3	4	3	4	3	3	4	1	1	1	1	1	1	1	1	1	4	4	0	0.427393	1
4	4	2	2	3	4	4	4	2	2	2	2	2	2	2	4	4	2	2	2	4	2	4	4	1	1	1	1	1	6	1	2	1	4	4	0	0.427393	1
5	5	3	5	5	3	4	4	1	2	3	1	1	3	3	5	5	5	5	5	5	3	5	5	1	2	1	1	3	3	2	4	1	3	4	0	0.427393	1
4	4	2	3	2	5	5	4	4	2	1	3	5	4	5	5	5	3	4	4	5	1	4	4	2	2	1	1	1	5	1	5	1	4	2	0	0.427393	1
5	5	4	4	4	4	4	5	3	3	3	3	4	4	4	4	4	4	3	3	3	4	4	4	2	3	2	2	3	4	4	4	1	4	3	0	0.536836	1
3	3	3	3	3	3	3	3	3	2	3	3	3	3	3	3	3	3	3	3	3	3	5	5	1	3	2	2	1	1	1	1	1	2	2	0	1.86082	2
5	5	3	3	4	4	4	5	1	2	2	1	4	4	4	3	4	4	2	4	5	3	5	5	3	3	2	2	4	4	4	5	1	4	4	0	0.427393	1
5	5	2	5	3	4	2	4	4	1	1	1	4	4	4	3	4	4	4	4	5	4	5	5	4	4	3	3	5	4	4	6	1	4	4	2	0.536836	1
5	5	3	4	4	4	4	3	3	2	2	3	4	4	4	4	4	3	3	4	4	4	4	5	1	2	2	2	1	2	2	1	1	3		0	1.86082	2
5	5	5	3	5	5	5	4	4	2	4	3	5	5	5	5	5	5	4	2	2	2	2	2	2	2	2	1	1	2	1	1	1	3	2	0	0.536836	2
5	5	4	5	4	4	4	3	3	3	4	4	4	3	4	4	4	3	3	3	4	2	5	5	2	4	3	3	1	1	1	4	1	2	2	0	0.427393	1
5	5	5	5	5	5	5	5	4	3	5	3	4	5	5	5	5	5	5	5	5	5	3	3	3	3	1	3	1	2	6	2	1	2	2	2	2.93932	2
4	4	4	4	3	4	4	4	3	2	2	3													3	4	1	3	2	2	1	5	1	2	2	0	0.536836	2
4	4	2	4	4	4	4	3	3	2	3	3	4	4	4	5	4	4	4	4	5	3	5	5	1	1	1	2	1	3	1	2	1	2	4	0	0.536836	2
5	5	3	4	3	2	4	4	2	2	4	5	3	3	4	4	4	4	4	4	5	4	4	4	2	3	3	4	4	4	4	4	1	4	3	0	0.536836	2
5	4	3	3	4	4	4	2	1	2	1	3	5	5	5	5	4	5	5	5	4	3	5	5	2	4	1	2	1	2	1	4	1	4	4	0	0.427393	1
4	4	2	4	4	3	4	4	3	2	2	3	4	2	2	4	3	4	4	4	4	4	5	5	1	2	2	2	2	2	2	2	1	4	4	0	0.536836	2
5	4	3	4	4	4	4	5	3	2	3	2	4	3	4	5	5	4	4	4	5	3	4	5	3	3	2	2	4	5	4	5	1	4	4	2	0.536836	1
3	3	3	4	2	2	3	2	2	1	1	1	4	3	4	4	3	3	4	2	4	3	4	4	1	2	2	1	1	5	4	4	1	4	4	2	1.86082	2
5	5	5	5	5	5	5	5	2	2	2	4	5	5	5	5	5	4	4	5	5	5	5	5	1	1	1	1	1	3	1	3	1	3	2	2	0.536836	1
5	5	3	3	4	4	5	5	3	2	2	3	4	4	4	4	4	3	3	3	4	4	4	4	1	3	1	2	2	1	1	1	1	2	4	0	0.536836	2
5	5	4	4	4	5	5	5	2	2	4	2	5	4	4	4	4	4	4	4	5	5	2	5	1	1	1	1	1	1	1	1	1	4	4	0	0.536836	2
4	4	2	4	2	3	4	4	2	1	4	2	5	5	5	5	5	2	5	2	5	3	3	4	1	2	1	1	1	2	1	2	1	4	4	0	1.56481	2
3	2	2	3	2	4	3	2	1	1	2	1	1	3	4	4	4	4	2	3	5	2	5	4	2	2	2	1	2	1	1	2	1	3	4	0	0.536836	2
5	5	4		5	3	5	5	3	2	3	3	3	2	2	4	4	4	4	3	3	2	2	2	2	3	2	2	2	1	1	2	1	3	4	0	0.536836	1
5	4	3	4	4	4	2	3	2	2	3	3	3	3	3	3	4	4	4	4	4	2	3	3	3	3	2	3	1	4	1	4	1	4	4	0	0.427393	1
5	5	3	5	3	5	5	5	5	2	4	5	5	5	5	5	5	5	4	5	5	2	5	3	4	1	1	1	2	2	1	1	1	3	4	0	0.536836	1
5	4	3	4	3	4	4	4	3	2	3	3	4	3	4	5	4	3	3	4	3	2	4	4	1	1	1	2	1	1	1	1	1	4	2	0	0.536836	2
5	4	3	3	3	3	4	4	3	2	3	3	3	3	3	4	4	3	3	3	3	4	3	2	3	3	3	3	1	4	1	4	1	2	2	0	1.56481	2
5	4	2	3	2	3	4	3	2	2	3	3	2	4	2	4	4	4	3	4	4	2	4	4	2	2	1	1	1	4	4	4	1	4	4	0	1.56481	2
4	4	4	4	4	2	4	5	4	2	2	2	4	4	4	4	4	4	4	4	4	4	3	3	2	2	1	1	5	5	4	3	1			0	1.86082	2
5	5	4	3	4	5	5	5	2	2	3	3	4	5	4	5	5	3	5	4	4	4	3	3	2	2	1	2	2	4	4	2	1	2	4	0	1.86082	2
5	5	4	5	5	4	5	3	2	1	2	2	4	4	2	4	5	5	5	5	5	5	3	3	1	2	2	2	1	1	1	2	1	3	2	2	0.536836	2
5	5	5	4	3	3	4	3	4	3	3	3	5	4	3		4	4	3	5	4	3	3	4	2	2	1	1	2	5	3	2	1		4	0	0.427393	1
5	5	3	3	4	4	4	3	2	3	3	2	5	4	5	4	4	4	3	2	3	3	2	3	1	3	2	2	2	1	1	2	1	2	2	0	1.86082	2
5	5	4	4	4	4	5	5	3	3	4	3	4	4	4	4	5	4	4	5	4	2	5	5	1	2	1	1	2	6	3	4	1	3	2	0	0.536836	1
4	4	3	3	2	3	4	3	3	4	2	3	3	4	3	4	4	3	3	4	4	3	5	5	1	3	2	3	1	1	1	6	1	2	2	0	0.427393	1
5	4	2	3	2	4	5	4	1	1	2	2	4		2	5	5	4	2	4	4	2	2	2	2	4	2	1	2	1	1	6	1	4	2	0	0.536836	1
5	5	3	4	3	4	3	4	3	4	3	3	3	3	3	4	5	3	3	3	3	2	3	4	2	2	1	1	3	5	4	5	1	2	4	2	0.536836	1
5	5	5	4	5	4	4	3	4	4	3	3	4	4	4	5	5	5	4	3	3	4	5	5	2	2	2	2	3	3	3	4	1	4	4	2	2.93932	2
5	5	4	4	4	4	4	5	4	2	2	2	4	4	2	4	4	4	4	4	5	4	4	5	2	3	1	1	2	3	3	4	1	4	4	0	0.427393	1
4	4	3	4	3	3	4	4	3	3	3	3	4	4	5	5	5	4	4	3	5	4	3	4	3	4	2	2	4	3	2	5	1	4	4	0	0.427393	1
5	4	4	4	4	4	4	5	5	4	4	4	4	4	4	4	4	4	4	4	5	4	2	2	1	1	1	1	2	2	1	2	1	2	2	0	0.536836	1
5	5	4	5	2	4	4	4	5	2	4	2	4	4	4	4	4	4	5	5	5	3	2	2	1	2	1	1	1	2	2	2	1	4	4	0	0.536836	2
5	5	3	4	4	4	4	4	3	4	4	4	4	3	3	4	3	3	2	3	4	2	3	3	2	2	2	2	2	4	2	4	1	3	2	0	0.427393	1
4	4	2	4	2	2	4	2	5	2	4	3	4	3	3	4	4	4	4	4	4	4	4	4	2	2	2	1	1	2	2	2	1	2	2	0	1.86082	2
4	4	3	4	3	3	4	4	2	3	3	3	4	4	4	4	4	4	4	4	4	3	4	3	2	3	2	1	2	2	2	3	1	4	4	0	0.427393	1
5	5	4	5	4	4	5	5	4	3	3	2	5	5	4	5	5	4	2	4	4	3	3	2	1	1	1	1	2	2	2	1	1	2	4	0	1.56481	2
5	5	4	5	5	4	5	5	2	2	2	2	4	5	4	5	5	2	3	2	5	2	2	3	1	1	1	1	2	2	2	1	1	2	4	0	0.427393	1
5	4	4	2	5	4	4	3	3	2	3	4	4	4	3	5	5	4	4	4	4	3	4	3	3	3	4	4	5	5	5	4	1	2	3	0	0.536836	1
4	4	2	2	4	2	4	4	2	1	3	2	3	4	4	3	5	5	4	4	3	2	4	5	2	2	1	1	2	2	1	2	1	2	2	0	0.536836	1
5	5	4	4	4	5	5	5	4	4	4	3	4	4	2	4	5	3	4	2	4	2	4	3	1	2	2	3	2	1	2	3	1	4	2	0	0.536836	1
5	5	3	4	4	4	5	4	3	2	3	2	4	3	2	5	4	3	4	4	5	4	5	4	1	4	1	3	2	1	1	2	1	4	4	0	1.56481	2
4	4	3	4	4	4	3	4	2	2	3	2	3	4	4	4	4	3	3	2	4	2	4	4	3	2	3	2	4	2	1	4	1	2	4	2	0.536836	2
5	4	3	3	2	5	4	3	5	2	2	3	5	5	5	4	5	3	3	1	5	4	5	5	4	3	1	3	3	4	3	2	1	2		0	1.86082	2
5	5	3	5	3	3	3	3	4	3	3	3	3	3	4	3	4	4	4	4	2	2	5	4	1	2	1	1	1	2	1	1	1	4	4	0	0.536836	1
5	5	5	5	5	5	5	5	5	2	4	5	4	3	5	5	5	4	5	5	5	5	4	3	2	3	1	2	1	3	3	3	1	2	2	0	0.536836	1
5	5	4	5	5	5	5	5	4	2	4	3	5	5	5	3	5	4	4	5	2	4	4	3	3	3	2	2	3	1	2	4	1	2	4	0	0.536836	1
4	4	4	4	4	4	4	4	4	2	3	2	5	5	4	4	4	5	5	5	5	3	4	4	3	3	2	2	2	3	3	3	1	2	2	0	0.536836	1
4	4	3	3	3	3	3	3	3	1	1	3	5	4	4	5	5	5	5	4	4	2	4	3	1	1	1	1	1	1	1	1	1	4	2	0	1.86082	2
5	5	4	4	4	4	4	4	5	3	3	3	4	5	5	4	5	3	3	3	3	3	5	5	3	4	3	2	3	3	3	4	1	2	2	2	0.536836	1
5	5	2	5	3	1	4	5	3	3	3	4	5	5	5	5	4	4	4	4	5	1	3	3	1	2	1	1	1	1	1	1	1	3	2	0	0.427393	1
5	5	4	3	3	4	5	4	4	4	4	3	4	4	4	5	5	4	4	4	4	4	3	3	1	1	1	1	2	2	2	2	1	2	3	0	0.536836	2
3	4	3	4	3	4	3	3	2	3	3	3	2	3	3	4	5	5	5	5	5	3	3	2	2	3	1	1	4	4	4	4	1	4	4	0	0.427393	1
4	4	3	3	3	3	4	4	2	2	2	2	3	3	3	3	4	4	2	2	4	2	5	5	2	3	2	2	2	5	1	6	1	2	2	2	0.427393	1
4	4	4	5	4	4	3	4	5	2	2	2	4	4		5	5	2	5	2	3	5	4	3	2	3	1	1	2	1	1	2	1	4	3	1	1.56481	2
4	4	3	4	3	3	4	4	3	2	4	3	4	4	4	4	5	4	4	4	4	3	3	2	3	3	2	3	5	5	1	4	1	2	2	2	0.536836	1
5	5	3	5	3	4	4	4	2	2	3	3	4	4	4	4	4	4	2	2	2	3	2	2	1	3	2	1	1	2	1	2	1	2	2	0	0.536836	1
5	5	4	4	5	3	5	3	4	3	3	3	3	3	3	4	5	5	5	5	5	5	5	5	3	3	2	3	4	2	2	4	1	2	4	2	0.536836	2
4	4	2	3	4	2	4	4	5	2	3	4	5	4	2	4	4	4	4	2	5	2	3	3	1	3	1	2	2	1	1	2	1	3	2	0	0.427393	1
4	4	4	4	4	4	4	4	4	3	3	2	4	4	5	4	4	4	4	4	4	4	4	4	1	2	2	1	1	2	1	2	1	4	4	0	2.93932	2
4	4	4	4	4	4	3	5	2	2	3	4	5	4	4	4	4	4	2	3	4	4	4	4	3	2	3	2	4	4	4	4	1	2	2	0	1.86082	2
4	4	2	4	2	3	4	2	5	3	4	2	4	3	3	4	5	4	4	4	4	4	5	5	3	3	2	1	3	3	2	4	1	4	4	0	0.427393	1
5	5	4	5	4	4	4	4	3	2	3	3	4	5	4	4	4	3	3	3	3	4	4	3	2	2	2	2	3	3	3	3	1	4	2	0	0.536836	1
4	4	3	4	4	2	3	3	4	2	4	3	2	4	4	4	4	5	5	4	3	5	4	4	2	2	2	2	3	4	4	3	1	3	4	0	0.427393	1
4	4	3	2	4	2	4	4	3	3	2	3	2	4	2	4	3	4	4	4	4	3	5	5	3	3	2	2	5	4	2	4	1	3	3	0	0.427393	1
4	4	4	4	4	4	4	2	2	2	2	2	4	4	4	4	4	5	3	3	3	2	4	4	3	3	2	1	1	3	3	2	1	4	4	2	2.93932	2
3	3	2	3	4	3	4	4	2	2	2	2	4	4	3	3	4	2	3	3	3	1	3	4	2	2	2	3	3	3	3	3	1	2	3	0	0.536836	1
5	5	4	5	5	5	5	5	4	4	4	4	4	5	4	4	5	4	4	5	5	3	4	5	2	3	2	2	2	2	2	4	1	4	4	0	0.427393	1
4	5	3	3	3	2	3	3	2	3	3	2	3	3	3	3	4	4	3	4	2	2	4	4	3	3	3	3	4	4	4	4	1	3	4	0	0.536836	1
5	4	5	3	4	4	5	4	2	2	3	3	4	4	3	4	4	5	4	4	5	4	4	5	2	3	1	2	2	2	2	4	1	3	2	0	0.536836	2
4	4	3	4	2	4	2	4	2	1	2	2	2	2	2	4	4	4	4	4	4	4	2	2	1	3	3	1	1	5	1	1	1	4	2	2	0.536836	1
2	2	2	2	2	3	4	4	2	2	3	2	4	3	4	4	3	2	4	2	4	2	5	5	3	3	2	2	3	4	4	4	1	3	4	0	0.536836	1
4	4	3	3	2	2	2	5	2	2	3	3	3	3	3	3	4	2	3	4	5	5	5	5	1	1	1	1	1	1	1	1	1	3	2	0	0.427393	1
5	5	3	5	4	3	4	3	2	2	3	3	2	2	2	4	2	2	2	3	5	3	4	3	1	1	1	1	2	1	1	3	1	3	4	0	0.536836	1
5	5	4	5	5	5	4	4	1	2	2	2	3	4	3	4	4	5	3	3	5	5	2	2	1	2	1	2	1	6	1	2	1	3	3	0	0.427393	1
5	5	5	5	5	4	5	5	5	3	2	3	4	4	4	5	5	5	5	5	5	5	5	5	2	2	1	1	2	5	3	2	1	4	4	0	1.56481	2
5	5	4	5	4	3	5	4	4	2	3	4	4	4	4	4	4	5	5	5	5	5	4	4	2	2	1	1	1	2	1	2	1	4	4	0	0.536836	2
5	5	4	4	5	4	5	5	2	2	2	5	2	4	4	5	5	5	5	5	5	5	4	5	1	2	1	1	1	1	1	1	1	4	4	0	0.536836	1
5	4	3	3	3	4	3	3	2	1	1	2	4	4	4	4	4	3	3	2	3	2	3	4	3	3	2	1	2	6	5	4	1	2	4	0	0.536836	2
4	4	2	4	2	2	3	3	3	2	2	3	4	3	3	2	4	4	3	4	4	4	3	3	1	2	1	1	1	2	3	4	1	3	2	0	0.427393	1
5	5	3	5	5	5	3	2	5	2	5	4	3	3	3	5	3	5	5	5	4	3	1	1	1	1	1	1	1	1	1	1	1	2	2	2	2.93932	2
4	3	1	4	3	3	3	5	2	1	1	1	5	5	5	5	4	4	1	2	2	1	4	4	3	3	3	3	4	4	5	5	1	4	4	0	0.536836	1
4	4	4	4	4	5	5	5	5	3	3	3	2	4	5	5	5	5	5	5	5	5	4	4	1	4	3	3	1	4	3	4	1	2	4	0	0.536836	1
4	4	3	4	5	4	4	3	4	2	3	3	3	3	3	4	5	4	4	5	4	4	5	4	2	4	3	2	1	4	2	1	1	2	2	0	1.56481	2
4	5	4	5	4	4	4	4	4	2	4	3	4	4	4	4	4	5	4	4	4	4	1	1	2	1	1	1	1	3	2	2	1	2	2	0	1.56481	2
5	4	3	4	3	5	4	3	4	1	3	3	5	4	4	4	5	4	4	2	4	2	3	3	2	2	1	1	2	2	1	4	1	3	4	0	0.427393	1
4	4	3	4	4	3	5	4	1	1	3	2	5	4	4	5	5	5	4	3	5	3	5	5	2	2	1	1	1	2	1	4	1	4	4	0	0.536836	2
4	4	2	3	4	2	5	5	2	1	4	4	5	4	5	5	5	5	4	5	5	2	3	3	1	2	1	1	1	1	1	4	1	3	4	0	0.427393	1
5	5	5	5	5	5	5	5	5	3	3	3	5	5	5	5	5	5	5	5	5	5	3	2	3	2	1	2	4	4	4	3	1	3		0	0.536836	2
5	4	2	5	4	4	4	5	1	2	3	3	3	3	3	4	3	3	3	2	2	2	4	3	3	3	2	1	1	2	1	2	1	4	4	0	1.86082	2
5	5	3	4	3	4	4	5	3	2	3	3	4	4	4	5	5	4	4		4	3	5	4	2	3	3	3	2	2	3	2	1	3	2	0	0.536836	1
5	5	4	5	4	4	4	4	4	2	4	2	4	4	4	4	4	4	4	4	5	3	2	2	2	2	1	1	2	2	1	2	1	3	4	0	0.427393	1
5	5	4	4	4	4	5	5	3	3	3	4	4	4	4	5	5	3	3	2	3	2	4	5	2	3	2	2	4	5	4	6	1	2	2	2	0.427393	1
5	5	4	5	5	4	5	5	4	4	4	5	5	5	5	5	5	5	5	5	5	4	4	4	2	3	2	1	1	1	1	4	1	4	3	0	0.427393	1
5	5	3	5	5	4	5	5	3	4	4	5	5	4	5	5	5	4	4	2	5	3	4	5	1	1	1	1	1	1	1	1	1	4	4	0	0.427393	1
4	4	4	4	4	4	4	3	2	3	2	4	5	4	4	4	5	5	4	5	5	4	3	4	2	2	1	1	1	6	6	6	1	2	2	2	0.427393	1
5	5	4	5	4	4	4	5	4	2	4	3	4	4	4	5	4	4	4	4	4	4	2	3	1	1	1	2	1	4	1	4	1	3	4	0	1.56481	2
5	5	4	5	4	4	5	4	4	4	4	3	4	5	5	5	5	5	5	2	4	4	3	2	2	2	1	1	2	2	2	2	1	2	4	0	0.536836	1
5	5	3	4	3	2	4	5	1	2	2	1	4	4	4	4	4	4	4	4	4	3	5	5	2	3	3	2	3	4	3	4	1	4	4	0	0.536836	2
4	5	3	3	4	3	4	4	5	4	3	4	4	5	4	4	4	3	4	3	4	4	5	4	3	3	2	1	4	5	5	4	1	3	3	0	0.536836	1
4	2	1	3	1	3	3	3	1	1	2	3	2	2	3	3	3	3	4	2	3	2	3	3	3	2	2	1	3	3	1	3	1	3	4	0	0.427393	1
4	4	4	4	4	3	5	3	3	2	3	2	5	3	4	4	4	4	5	5	5	2	3	3	1	1	1	1	1	1	1	1	1	4	4	0	0.536836	1
5	5	5	5	5	5	5	5	5	3	3	4	4	5	4	5	5	5	5	4	5	5	5	5	3	4	3	4	4	4	4	6	1	3	2	0	0.427393	1
4	4	4	4	4	4	4	4	4	2	3	2	3	4	3	4	4	4	4	2	4	4	4	4	1	3	1	2	1	1	1	1	1	2	4	0	0.427393	1
4	4	1	2	1	2	4	1	1	1	1	1	4	4	2	4	4	2	2	2	4	1	3	4	1	2	1	1	1	1	1	2	1	3	4	0	1.86082	2
5	5	4	5	5	5	4	5	2	2	2	3	4	3	3	4	5	5	4	4	4	5	3	4	2	1	1	1	1	1	1	1	1	4	2	0	0.427393	1
4	4	4	5	3	3	4	4	5	1	3	5	3	5	3	4	4	5	5	5	3	3	5	5	2	2	1	3	2	4	4	3	1	4	4	0	2.93932	2
5	5	4	4	4	3	4	4	2	1	3	2	4	4	3	4	4	5	5	3	5	5	2	3	1	1	1	1	2	2	1	2	1	3	4	0	0.536836	1
5	5	3	5	5	4	4	5	2	2	4	4	4	4	2	4	4	3	4	4	5	5	4	4	1	1	1	1	1	2	1	3	1	4	3	0	0.536836	1
4	4	4	4	3	4	4	3	2	3	2	3	4	4	4	4	5	5	4	4	4	5	4	4	2	2	2	2	4	5	4	4	1	2	2	0	1.86082	2
5	5	4	4	5	4	5	4	4	4	2	2	5	5	5	5	4	5	5	5	4	5	4	4	2	2	1	1	1	3	1	3	1	4	4	0	2.93932	2
5	5	2	5	4	4	2	4	2	1	2	2	5	5	5	5	4	5	2	4	5	5	5	5	4	4	1	3	1	3	1	6	1	2	2	0	0.536836	1
5	5	5	5	5	5	5	4	5	1	2	4	5	4	4	5	4	5	5	5	5	4	5	5	2	2	1	2	2	2	1	3	1	4	4	0	0.536836	1
4	4	3	3	4	5	4	4	3	3	3	2	3	3	3	4	5	3	2	4	4	2	3	3	2	2	2	2	1	1	1	3	1	4	2	2	0.536836	1
5	5	4	5	3	3	5	3	3	3	3	2	5	5	3	5	5	5	5	5	5	5	3	2	2	3	2	1	1	6	6	4	1	4	3	1	0.427393	1
3	2	2	2	2	2	3	1	2	1	2	1	5	5	5	5	5	4	4	5	5	5	3	3	2	3	2	2	2	2	2	2	1	4	4	0	1.56481	2
5	4	3	5	3	3	3	2	3	2	2	3	4	3	2	3	4	4	4	4	4	3	4	4	1	1	1	1	1	1	1	1	1	4	4	0	0.427393	1
5	5	4	5	4	4	4	3	2	1	3	3	4	3	3	4	5	5	5	5	5	5	4	3	2	2	1	1	1	5	4	3	1	3		0	0.427393	1
5	5	4	4	4	5	5	5	2	2	1	2	2	4	2	3	4	4	4	1	4	4	5	5	3	3	3	1	1	2	2	2	1	4	3	0	1.86082	2
4	4	4	4	3	2	3	2	3	2	2	3	3	4	3	3	5	4	4	3	4	2	4	3	1	2	1	1	2	2	2	3	1	4	4	0	0.427393	1
5	4	3	4	4	4	4	4	5	3	3	3	4	4	4	4	4	4	4	4	5	4	3	3	2	2	2	2	3	4	4	4	1	3	4	0	0.427393	1
5	5	4	4	4	4	4	4	4	4	3	3	5	5	5	5		4	4	5	5	4	2	3	1	3	1	1	1	2	1	4	1	2	2	0	0.536836	2
5	5	1	3	4	3	4	2	5	2	2	3	1	1	1	5	4	5	5	3	5	2	4	2	1	2	1	1	1	6	6	1	1	3	2	0	0.427393	1
5	5	4	5	4	4	5	5	5	2	5	4	5	4	5	4	4	5	5	4	5	4	5	5	3	2	3	3	3	1	1	5	1	4	4	0	0.427393	1
4	4	3	4	4	4	4	5	3	2	2	2	4	4	4	4	4	3	3	2	3	2	3	4	2	2	2	3	3	2	2	4	1	2	2		0.536836	2
4	4	3	4	3	4	4	5	1	2	2	2	2	4	4	4	4	2	2	3	3	2	3	4	2	2	2	2	1	2	1	5	1	3	4	0	0.427393	1
5	4	3	3	4	3	4	4	3	2	2	4	4	4	4	4	3	4	5	5	5	5	3	3	2	2	1	1	1	2	2	2	1	4	2	1	0.427393	1
5	5	5	5	5	5	5	5	2	2	5	5	5	5	5	5	5	5	5	5	5	5	1	1	1	1	1	1	1	1	1	1	1	3	2	0	0.427393	1
5	4	3	5	3	4	4	4	5	1	2	1	5	5	5	5	5	5	5	5	5	5	5	5	1	3	2	2	1	4	1	2	1	2	2	2	1.86082	2
5	5	3	5	5	4	5	4	4	3	2	3	4	4	4	4	5	4	5	4	3	5	5	5	2	3	2	1	3	4	4	4	1	2	4	0	2.93932	2
4	4	3	4	3	3	4	5	2	1	2	2	4	4	4	4	4	3	4	4	4	2	3	3	3	3	1	1	2	5	5	3	1	4	4	0	0.536836	2
4	3	3	3	4	2	4	2	4	2	3	3	4	4	4	4	3	4	3	3	4	4	5	5	2	2	1	1	2	6	2	4	1	2	2	0	0.427393	1
5	4	3	3	5	4	4	4	4	2	3	4	3	5	3	5	4	2	4	4	5	2	3	4	2	3	2	1	2	2	2	1	1	3	2	0	0.427393	1
4	4	3	4	4	4	4	4	4	2	3	3	4	4	4	3	4	4	4	5	5	3	2	2	1	1	1	1	1	2	1	1	1	2	2	2	0.536836	1
5	3	2	2	5	3	5	4	2	1	2	1	4	4	4	4	5	4	4	2	4	1	5	5	3	4	4	4	4	1	1	5	1	4	4	0	1.86082	2
3	3	2	3	2	2	4	2	3	1	2	1	1	2	1	3	4	2	2	2	5	1	5	5	2	3	2	1	2	2	2	6	1	2	2	0	0.427393	1
4	4	3	4	3	4	4	3	1	1	1	1	5	5	3	4	4	3	3	3	2	3	4	4	2	2	1	2	4	4	3	4	1	2	2	0	0.536836	2
3	3	3	3	3	3	4	3	1	4	3	3	5	4	3	5	5	5	5	5	5	5			1	3	2	1	2	2	1	1	1	4	4	0	2.93932	2
5	5	3	4	4	5	5	5	1	3	3	2	4	3	3	5	5	4	3	4	5	4	3	3	1	3	1	1	1	1	1	3	1	4	4	0	0.536836	1
5	5	5	5	5	5	4	5	5	4	2	3	5	5	5	5	5	5	5	5	5	5	4	2	2	2	2	2	2	3	3	4	1	4	3	0	0.536836	1
5	5	3	4	4	3	5	3	4	4	2	3	3	3	3	4	4	4	3	4	4	4	5	4	2	2	1	2	2	2	2	3	1	2	3	0	0.536836	1
2	2	1	2	1	3	4	2	1	1	1	2	4	4	3	4	4	1	2	2	4	1	4	3	3	4	3	3	4	5	5	4	1	2	3	0	0.536836	1
4	4	1	4	3	3	5	3	1	1	1	3	3	4	3	3	4	5	3	4	5	2	5	4	1	3	1	1	2	5	1	4	1	3	3	0	0.427393	1
5	5	3	3	3	3	5	3	4	2	3	2	3	3	3	2	4	5	5	5	5	5	4	4	3	3	1	1	3	4	4	2	1	4	2	1	1.86082	2
5	5	3	5	3	5	5	4	2	2	2	2	5	5	4	4	4	5	5	5	5	5	4	5	3	4	1	2	3	4	4	4	1	3	4	0	0.427393	1
4	4	4	4	5	4	5	5	3	3	3	4	5	5	5	5	5	4	5	5	4	4	5	5	1	3	2	3	1	1	1	5	1	3	3	0	0.536836	2
5	5	2	4	3	3	4	5	2	1	2	2	5	4	3	4	5	4	4	4	4	2	3	4	2	3	2	1	2	3	3	3	1	4	4	2	0.536836	1
5	5	5	5	5	5	5	5	2	1	1	2	5	5	5	5	5	5	5	5	5	5	4	3	1	1	1	1	1	2	1	1	1	2	2	2	1.86082	2
5	5	4	4	4	5	5	5	2	1	2	2	4	4	4	4	4	4	4	2	5	2	3	3	1	1	1	1	1	1	1	1	1	4	2	0	0.536836	2
5	5	5	5	4	4	5	4	5				5	5		5	5	5	5	5	5	5		3	1	1	1	1	1	2		2	1	2		0	2.93932	2
4	4	2	3	2	3	4	3	3	2	3	2	4	3	3	3	4	4	5	3	5	3	4	4	2	2	1	1	2	4	3	4	1	2	4	0	0.427393	1
4	4	3	3	3	2	4	2	3	2	2	3	3	4	3	3	4	4	3	3	4	3	2	2	3	2	2	1	3	3	2	3	1	3	2	0	0.427393	1
4	3	3	4	3	4	2	4	2	3	3	3	4	3	2	4	4	3	4	4	4	3	4	4	2	2	1	1	3	4	4	3	1	4		0	1.86082	2
5	5	4	3	5	5	5	5	3	3	3	3	4	5	5	5	5	5	5	4	3	4	5	5	2	3	2	2	2	4	4	4	1	3	3	0	0.536836	1
3	3	3	3	2	4	3	3	1	2	3	3	4	3	4	4	3	4	3	3	4	4	3	4	2	2	2	2	2	1	1	4	1	4	4	0	0.536836	2
5	5	5	5	5	3	5	5	5	3	4	4	4	4	3	4	4	5	4	4	4	5	4	4	3	3	3	2	3	4	4	4	1	4	4	0	0.536836	1
4	4	2	4	4	4	4	5	3	2	3	3	4	4	4	4	4	4	4	4	4	4	4	3	2	3	3	3	2	2	2	2	1	2	2	0	1.86082	2
5	4	1	3	4	4	5	3	1	1	1	1	2	5	1	5	4	5	4	4	4	2	2	2	2	2	2	1	2	1	1	2	1	4	3	2	1.86082	2
5	5	3	4	4	4	4	3	4	3	2	4	5	5	4	5	4	3	2	4	4	1	3	5	3	3	3	3	2	1	1	2	1	2	2	0	0.536836	1
5	5	4	3	5	5	5	2	2	2	4	5	5	3	4	5	4	4	1	4	1	5	3	2	2	1	1	1	1	2	1	2	1	3	2	2	0.536836	1
4	4	2	3	1	3	3	2	2	1	3	1	5	4	3	3	4	3	2	3	4	1	5	5	2	4	4	3	1	4	1	4	1	4	4	0	0.536836	1
5	5	4	4	4	5	5	5	2	3	2	2	5	5	5	4	5	3	2	2	3	2	4	4	2	2	2	2	1	2	1	1	1	4	2	0	2.93932	2
4	4	3	4	4	3	4	5	5	2	4	4	5	5	5	4	5	5	5	5	5	5	4	4	3	3	1	1	4	5	5	5	1	2	2	2	0.536836	2
4	4	1	4	4	5	5	5	2	1	2	3	3	5	4	4	4	5	4	4	4	2	3	4	1	2	1	1	1	1	1	1	1	3	4	0	0.427393	1
4	4	4	3	4	3	4	2	1	2	1	1	3	1	3	3	4	4	4	5	5	3	4	4	3	2	3	2	3	5	4	3	1	3	2	0	1.86082	2
4	4	2	3	5	3	5	4	3	3	3	2	1	4	2	4	4	5	4	4	5	3	3	3	3	1	1		3	6	1	4	1	3	4	0	0.427393	1
5	4	4	5	4	3	4	3	3	1	3	2	3	3	3	4	4	3	3	3	5	2	2	3	2	1	1	1	1	1	1	2	1	3	4	0	0.536836	1
5	5	3	5	4	2	4	4	5	1	2	2	2	4	2	5	5	5	3	4	4	2	5	5	2	2	1	1	2	2	2	2	1	2	4	2	0.427393	1
5	4	5	5	5	5	4	5	5	2	1	4	5	4	5	5	5	5	5	5	5	3	3	3	1	1	1	1	1	1	1	1	1	4	4	0	1.56481	2
5	5	4	4	5	3	4	5	3	2	4	4	4	4	4	5	4	5	5	5	5	5	4	5	2	2	2	2	1	6	5	5	1	4	2	2	0.427393	1
4	4	2	4	4	5	4	4	2	2	2	1	5	4	4	4	4	4	4	2	2	1	4	4	2	2	2	3	1	2	3	6	1	4	4	0	0.427393	1
5	4	3	4	4	5	4	3	2	2	4	2	4	5	4	4	4	4	4	2	5	2	4	4	4	4	3	3	5	5	4	6	1	4	4	0	0.427393	1
5	5	5	5	5	5	5	5	3	2	3	4	5	5	5	4	4	5	5	4	5	3	5	4	4	4	4	2	4	6	5	5	1	2	2	0	0.536836	1
3	3	4	2	3	2	4	3	2	3	3	3	4	3	3	4	4	3	2	2	2	3	3	4	1	2	1	1	1	1	1	2	1	4	3	0	0.536836	1
5	5	4	4	4	4	4	4	3	1	2	1	4	5	5	4	5	4	4	3	5	4	4	3	2	3	2	3	1	4	4	5	1	3	4	0	2.93932	2
4	4	5	3	2	3	4	4	3	1	3	3	5	4	4	5	5	3	3	4	4	4	3	2	2	2	1	1	2	2	1	1	1	3	2	0	0.536836	1
5	4	4	3	4	3	4	3	2	2	2	2	4	4	4	4	4	4	3	3	4	4	3	3	1	2	1	1	2	2	1	3	1	3	4	0	0.427393	1
5	4	2	3	4	4	4	4	4	2	3	3	4	3	4	5	5	4	5	4	5	2	3	4	1	2	1	1	2	2	1	2	1	4	4	0	0.427393	1
4		2	3	3	2	2	2	4	2	3	4	2	3	2	4	4	5	3	5	4	4	2	1	1	2	1	1	1	1	1	1	1	3	2	2	0.536836	1
4	4	3	4	4	2	4	4	4	2	2	2	4	4	3	4	4	2	4	5	5	2	5	5	2	3	3	1	1	1	1	2	1	3	3	2	1.56481	2
4	4	3	3	4	3	4	3	2	2	3	2	5	4	4	4	4	4	5	5	5	5	4	4	1	2	1	2	1	2	1	1	1	4	4	0	0.427393	1
4	5	3	3	3	4	4	3	1	1	1	3	1	3	3	5	5	3	3	3	4	2	4	4	2	2	1	1	3	4	3	3	1	4	2	0	2.93932	2
5	5	3	3	3	3	4	4	5	3	3	5	5	5	5	5	5	5	3	5	5	5	1	1	1	1	1	1	1	2	1	2	1	2	4	0	0.427393	1
5	5	3	5	4	3	3	4	2	1	2	1	4	4	4	4	4	5	3	2	1	3	5	5	3	4	3	3	4	4	4	4	1	4	4	0	1.86082	2
5	5	4	4	4	4	5	5	4	3	4	5	5	5	4	5	4	5	4	3	5	2	4	4	1	2	1	1	2	2	2	1	1	3	2	0	1.86082	2
3	3	1	3	1	1	4	1	1	1	1	5	4	1	3	3	4	5	3	4	5	2	5	5	2	3	3	1	1	6		5	1	3	4	0	0.536836	1
5	5	4	4	3	4	5	4	3	4	3	3	2	4	2	4	5	3	3	4	5	4	5	5	2	3	2	1	2	2	1	4	1	3	4	0	0.536836	1
4	5	3	4	4	4	5	5	2	3	2	3	4	4	4	4	4	4	4	4	4	2	5	5	2	3	3	4	3	2	2	2	1	3	2	0	0.536836	2
4	4	4	4	5	5	5	5	3	2	4	4	4	5	5	5	5	5	5	4	5	4	3	3	2	1	1	2	2	2	2	2	1	2	4	0	1.56481	2
5	5	5	5	5	5	5	5	5	4	5	5	5	5	5	5	5	5	5	5	5	5	3	3	2	2	1	1	2	1	1	3	1	4	3	0	0.427393	1
4	4	2	4	2	2	3	4	2	2	2	3	2	3	2	4	4	2	2	2	4	2	3	3	2	2	2	2	3	2	2	2	1	3	4	0	0.427393	1
5	5	3	4	3	1	4	1	2	1	2	2	4	3	4	4	4	5	2	4	4	1	5	4	3	4	3	4	2	4	3	5	1	2	2	0	0.536836	1
2	2	3	3	3	3	4	3	3	2	3	3	3	3	3	3	3	3	3	3	3	3	4	4	2	3	3	3	2	3	3	4	1	2	2	0	1.86082	2
5	5	3	4	3	4	4	4	2	2	2	3	4	4	2	4	5	4	2	2	2	2	5	4	3	3	3	3	4	4	4	4	1	4	2	0	0.536836	1
4	4	2	3	4	5	4	4	1	1	1	1	4	3	2	4	4	2	3	1	1	4	5	5	3	3	3	3	3	4	4	4	1	4	4	0	0.536836	2
4	4	3	3	5	2	4	4	1	2	2	1	5	5	4	5	5	4	4	2	5	5	3	3	1	1	1	1	1	1	1	3	1	3		0	0.536836	1
5	5	4	4	4	4	5	4	5	3	4	2	4	4	4	5	4	5	5	5	5	5	5	4	1	2	1	1	1	3	1	2	1	4	4	2	1.56481	2
5	5	3	5	4	4	4	2	1	1	3	2	4	3	4	4	5	4	4	3	4	3	4	4	2	3	2	1	1	1	1	3	1	3	4	0	0.536836	2
5	5	4	5	5	5	5	5	2	3	2	3	4	5	4	5	5	5	5	5	5	5	5	5	3	3	4	4	1	4	1	4	1	2	4	0	1.86082	2
4	4	3	3	5	3	4	4	4	2	3	3	4	3	3	4	5	5	5	4	5	4	4	4	2	2	2	2	1	6	1	4	1	4		0	0.536836	1
5	5	4	4	4	4	4	5	3	3	3	3	4	3	3	4	4	4	3	3	4	2	4	4	2	2	2	2	2	1	2	3	1	4	4	0	0.536836	1
2	1	1	1	2	1	1	1	1	1	1	1	3	2	2	2	3	2	2	1	1	1	4	4	2	2	2	2	3	3	4	4	1	4	4	0	0.536836	2
4	4	2	4	4	2	4	4	1	1	1	1	4	5	4	4	4	3	4	2	4	2	3	5	1	1	1	1	1	1	1	1	1	3	2	0	0.536836	1
4	4	3	3	3	2	4	3	2	3	2	3	5	2	2	4	4	4	4	2	4	3	5	5	1	3	2	1	1	3	2	4	1	3		0	0.536836	1
4	4	2	3	3	4	3	4	2	1	1	2		2	2	4	3			2	4	2	3	2	3	2	2	2	1	2	3	3	1	2	2	0	2.93932	2
4	4	2	4	3	4	4	4	2	2	2	4	4	4	3	4	4	3	3	3	4	3	3	4	3	3	1	1	1	6	1	4	1	4	4	2	0.536836	1
5	5	5	5	4	4	4	4	2	2	4	2	4	5	2	2	5	4	4	5	5	2			1	3	3	3	1	1	1	3	1	4	4	0	0.427393	1
4	3	2	4	2	2	3	2	2	1	1	1	3	3	2	3	2	4	3	4	4	3	5	5	2	2	1	2	2	2	2	4	1	3	4	0	0.536836	1
4	4	4	3	3	4	5	4	5	3	3	3	5	5	5	5	5	5	5	5	5	5	5	5	2	4	1	1	4	4	3	2	1	2	2	0	0.427393	1
4	4	2	4	3	3	3	2	4	4	4	2	4	3	4	4	3	5	2	4	2	2	3	3	1	3	2	2	1	1	1	4	1	3	4	0	0.427393	1
5	5	4	5	4	5	5	5	1	1	3	2	5	5	4	5	5	5	5	4	5	5	4	4	1	2	1	1	1	1	1	2	1	4	2	0	1.56481	2
5	4	4	4	5	5	5	4	5	2	2	3	4	5	3	5	5	5	1	5	5	4	2	2	1	1	1	1	1	1	1	1	1	4	2	0	1.56481	2
5	5	1	5	5	4	5	5	5	1	3	2	5	5	5	5	5	5	5	5	5	5	4	4	2	2	1	1	1	1	1	1	1	4	4	0	0.427393	1
4	4	3	3	3	2	4	2	2	2	2	2	3	4	2	3	4	2	3	4	3	2			2	3	3	3	1	4	2	4	1	4	3	0	0.427393	1
5	5	3	4	3	4	4	2	4	3	3	4	2	4	3	5	5	4	3	4	4	3	4	3	2	2	1	1	2	2	1	2	1	2	2	2	2.93932	2
5	5	4	3	4	4	5	5	5	2	3	2	4	3	3	3	3	4	3	4	4	4	1	2	2	1	1	1	1	2	2	2	1	4	2	2	1.56481	2
4	4	2	4	5	5	4	2	3	1	2	2	5	4	5	4	5	4	4	4	5	2	2	2	1	1	1	1	2	2	3	4	1	4	4	0	0.427393	1
4	4	4	4	4	4	4	3	4	3	3	3	4	4	4	5	4	4	3	4	4	4	4	5	2	3	2	1	2	2	2	2	1	2	2	0	2.93932	2
4	4	3	3	3	4	4	1	4	2	2	2	4	5	3	4	5	5	4	5	5	5	4	4	3	3	2	3	4	4	4	4	1	3	2	0	1.86082	2
5	5	4	5	5	5	4	5	2	1	2	2	4	5	4	5	4	5	4	4	5	4	2	2	3	3	1	2	3	6	1	4	1	2	2	0	0.536836	1
4	4	1	4	5	4	5	4	2	2	3	3	5	4	5	4	4	3	4	3	4	5	3	3	3	3	2	3	2	3	4	4	1	2	4	0	0.536836	2
4	4	3	3	3	3	4	3	2	2	2	2	5	4	3	4	4	4	2	4	5	2	3	3	2	3	1	2	1	1	1	1	1	4	4	0	0.427393	1
4	4	3	4	3	3	4	3	2	2	3	2	3	3	3	2	4	3	3	3	4	3	3	3	1	2	1	1	1	1	2	3	1	4	2	0	1.56481	2
5	5	4	3	5	5	5	5	2	1	4	4	5	5	5	5	5	5	5	4	5	2	3	1	1	1	1	1	1	1	1	1	1	3	2	0	2.93932	2
4	4	3	3	3	3	4	3	2	2	3	3	5	5	5	5	4	5	3	4	5	5	4	4	1	2	1	1	1	2	1	2	1	4	4	0	0.427393	1
3	2	1	3	2	3	3	3	1	1	2	2	3	3	3	4	4	2	2	2	4	2	3	2	2	2	3	3	3	1	1	5	1	2	2	0	0.536836	1
5	5	1	5	4	3	4	4	2	1	1	1	5	4	4	4	4	5	4	5	5	5	4	4	1	1	1	1	1	2	1	2	1	4	4	0	1.56481	2
5	5	5	5	5	5	5	5	3	3	2	4	5	5	5	5	5	4	3	4	4	4	2	2	1	1	1	1	1	1	1	1	1	2	2	0	0.536836	1
3	4	3	3	4	3	4	4	2	2	3	2	4	4	4	4	4	4	4	4	4	2	5	5	2	2	2	2	1	2	2	1	1	3	2	0	1.86082	2
4	4	4	3	4	3	4	4	2	1	3	2	4	4	4	4	4	4	3	3	5	5	5	5	2	4	3	1	6	6	6	6	1	2	4	0	0.427393	1
5	5	4	5	2	3	3	5	2	1	4	3	5	3	2	4	5	4	5	2	5	5	5	5	2	3	1	1	3	5	3	4	1	3	4	0	0.536836	1
3	4	3	4	4	3	4	2	5	2	3	3	3	5	3	4	4	5	4	4	2	2	5	5	3	3	3	3	4	4	4	5	1	2	4	1	0.536836	2
4	5	4	5	4	4	4	4	2	3	3	3	4	5	4	4	4	3	4	3	4	5	4	3	3	2	2	2	2	3	1	2	1	4	2	0	1.86082	2
4	4	3	4	4	4	4	4	3	2	2	2	5	4	4	4	4	3	4	3	4	3	3	3	3	3	2	2	4	5	4	4	1	3	3	0	0.536836	1
5	5	4	4	4	4	5	4	3	3	3	3	3	5	3	4	5	3	4	3	4	3	4	3									1	4	4	0	0.536836	1
4	4	4	4	4	4	5	5	3	2	3	3	5	4	4	5	4	5	4	4	5	4	2	2	2	2	2	1	2	2	2	3	1	3	2	0	1.86082	2
5	5	3	5	5	5	5	5	5	3	5	4	4	4	4	5	5	5	4	5	4	5	2	3	1	2	1	1	1	5	3	3	1	4	4	0	0.536836	2
5	5	3	4	2	3	4	3	1	3	3	2	5	2	3	5	5	4	3	3	4	2	4	4	3	3	4	4	4			4	1	4	4	0	0.536836	1
5	5	5	5	5	5	5	5	2	2	2	3	5	5	5	5	5	4	4	4	4	5	3	2	2	2	2	2	4	6	5	5	1	2	2	0	1.56481	2
4	3	3	3	3	4	5	4	5	2	2	3	3	4	3	4	3	4	2	3	4	2	4	5	1	2	2	1	2	2	1	2	1	2	2	0	1.86082	2
5	5	3	4	3	3	4	4	4	3	3	2	3	4	3	4	4	4	4	5	5	3	4	3	1	2	3	2	1	2	2	2	1	2	2	0	0.536836	1
4	4	4	4	4	4	5	5	3	2	2	2	4	4	4	4	4	4	5	4	4	4	4	4	3	2	1	1	3	4	4	3	1	4	4	0	0.536836	2
5	5	3	5	5	5	5	5	2	2	2	2	5	3	5	5	5	3	4	3	4	2	4	5	1	3	1	1	2	1	1	2	1	4	4	0	0.427393	1
5	5	5	5	5	5	5	5	2	4	3	3	4	4	4	5	5	5	5	5	5	3	4	4	1	2	2	1	1	1	1	5	1	2	3		0.536836	2
4	2	3	3	3	4	4	4	3	2	2	2	3	3	3	3	3	3	3	3	4	4	4	4	2	2	2	2	3	4	2	3	1	2	4	2	0.427393	1
5	5	2	5	4	4	4	5		2	2	1	2	2	2	4	4	2	3	2	4	3	5	5	4	4	4	4	4	4	4	4	1	4	2	0	0.536836	1
5	4	5	5	5	5	4	5	4	2	4	4	4	4	3	4	5	4	5	4	5	4	4	4	2	2	1	2	2	1	1	3	1	3	2	0	0.427393	1
4	4	2	4	4	2	4	4	2	2	3	3	2	4	3	4	4	3	2	2	4	2	4	3	2	2	2	2	4	5	5	4	1	2	3	2	0.536836	1
3	3	1	3	1	1	3	3	2	1	3	3	3	3	3	4	4	2	3	4	3	1	5	5	2	4	2	2	3	5	5	4	1	2	2	0	1.86082	2
4	4	2	3	3	3	4	4	3	2	3	3	3	3	3	4	4	4	4	3	3	4	5	5	2	2	1	2	2	1	1	2	1	4	4	0	0.536836	2
4	4	3	3	4	3	4	4	2	2	1	1	4	4	4	4	4	4	4	4	5	3	5	5	2	2	1	1	2	1	1	4	1	4	4	0	0.536836	1
5	5	2	4	2	1	2	2	1	2	2	2	2	2	2	4	4	4	4	4	4	4	5	4	1	3	1	1	2	2	1	4	1	4	4	0	0.536836	1
2	3	3	3	4	4	4	4	3	1	2	2																					1	2	4	2	0.427393	1
5	5	1	5	5	3	5	3	5	3	3	5	5	5	5	5	5	5	5	5	5	5	5	5	2	3	3	3	4	3	3	5	1	4	3	1	0.536836	1
4	4	3	4	4	3	4	3	3	2	3	3	4	4	4	4	4	3	4	4	4	2	5	5	1	3	2	1	1	2	2	4	1	2	2	0	0.427393	1
5	5	1	5	4	4	3	2	2	3	3	3	4	2	2	4	4	5	5	4	4	5	5	5	2	2	1	1	2	4	3	4	1	4	4	0	0.427393	1
5	5	4	4	4	5	5	4	3	3	3	3	5	4	4	5	5	5	5	5	5	5	3	3	2	3	1	1	1	4	4	2	1	4		0	1.86082	2
3	3	2	2	2	4	4	4	2	2	2	2	2	2	2	3	4	2	3	3	1	2	3	3	2	2	3	3	3	4	3	4	1	4	2		0.427393	1
1	2	2	2	2	2	3	2	4	3	3	4	4	2	3	4	3	4	3	2	1	2	4	5	3	3	4	3	2	2	3	2	1	3	4	2	0.536836	2
5	5	3	4	4	3	4	5	4	2	3	3	4	4	3	4	4	3	3	3	2	4	5	5	3	3	3	3	1	5	5	4	1	3	4	0	1.86082	2
5	5	5	5	5	5	5	5	2	3	3	3	5	5	5	5	5	3	4	4	4	3	4	3	3	4	2	3	1	2	1	2	1		2	2	0.427393	1
5	5	4	5	4	4	4	5	4	2	2	3	4	4	3	3	4	4	3	3	4	2	3	2	3	2	2	1	4	4	4	2	1	4	4	0	0.536836	2
5	5	4	5	5	5	4	5	5	3	3	3	5	5	5	5	5	4	5	4	4	4	4	3	2	3	2	3	2	1	1	4	1	4	2	0	0.536836	2
4	5	4	4	5	4	5	5	4	3	4	3	4	5	5	5	5	5	4	5	5	5	4	5	1	3	3	2	2	6	1	4	1	3	3	0	0.536836	1
5	5	2	4	5	5	5	5	5	2	3	2	4	2	2	4	5	4	4	4	5	3	4	3	3	3	2	3	4	3	1	4	1	4	2	0	0.427393	1
5	5	5	5	3	4	5	5	3	3	1	1	5	5	5	5	5	5	5	5	5	5	4	4	2	1	1	1	1	2	2	1	1	4	2	2	0.536836	1
5	5	3	4	4	4	4	5	3	3	4	3	5	4	3	5	4	2	4	2	5	2	5	5	3	3	1	3	4	6	3	6	1	4	2	2	0.427393	1
5	5	3	5	5	2	5	5	4	1	3	2	4	4	4	5	5	4	3	2	4	3	4	3	3	3	4	4	2	5	2	2	1	4	4	0	2.93932	2
4	5	3	3	5	4	4	5	2	3	3	4	4	2	2	5	3	3	2	3	4	3	4	2	3	3	3	3	1	4	1	4	1	4	3	0	0.427393	1
3	3	3	3	3	2	3	3	3	3	3	3	4	3	4	3	4	4	4	5	5	4	5	5	4	4	4	4	2	2	1	6	1	4	4	0	0.536836	1
4	4	2	3	4	3	4	5	3	3	3	3	4	4	2	4	4	4	4	3	4	3	4	4	1	1	1	1	2	2	1	2	1	4		0	0.536836	2
4	3	3	3	3	5	4	4	3	2	2	3	4	4	3	4	4	4	3	3	3	3	5	5	1	3	1	1	1	2	1	2	1	3	4	0	1.56481	2
4	4	5	4	4	3	4	4	4	4	2	3	4	4	3	4	5	5	3	4	2	3	3	3	1	1	1	1	1	5	1	2	1	2	4	0	0.536836	1
5	5	4	3	5	4	5	4	2	2	4	3	4	5	4	4	4	5	5	5	5	2	3	4	2	3	2	2	2	1	1	4	1	4	2	0	0.536836	2
4	4	1	3	1	3	3	1	1	2	3	2	2	2	2	2	3	5	5	5	5	5	1	1	1	1	1	1	2	2	1	1	1	4	3	0	0.536836	1
5	5	4	4	4	3	4	5	3	3	4	4	4	4	3	5	5	4	4	3	4	3	3	3	1	1	1	1	1	2	1	1	1	4		0	1.86082	2
4	3	1	2	2	2	4	4	2	2	2	1	4	4	3	4	4	3	3	2	3	1	3	3	2	3	1	1	2	1	2	2	1	3	4	0	0.536836	1
5	5	4	4	5	3	5	4	3	2	4	3	5	4	4	5	5	5	3	4	5	3	5	5	2	3	2	2	2	1	1	4	1	3	4	0	0.536836	1
5	5	3	3	5	4	5	4	2	3	2	3	4	4	4	5	5	3	3	4	4	3	5	5	3	3	2	2	2	1	1	4	1	3	3	0	0.536836	1
4	4	3	4	4	4	3	5	4	2	2	2	4	4	4	4	3	4	4	4	4	4	4	4	1	1	1	1	1	1	1	1	1	4	4	0	0.427393	1
5	5	4	4	4	3	4	5	4	2	2	2	4	3	4	5	5	4	3	4	5	4	5	5	3	3	4	3	4	5	5	5	1	2	2	0	0.536836	1
5	4	2	4	2	3	4	4	2	2	3	3	2	3	3	4	4	3	3	2	4	2	3	3	1	1	1	1	1	3	1	2	1	3	4	0	0.427393	1
5	5	4	3	4	5	5	5	4	2	3	2	3	2	2	4	5	5	4	5	5	5	4	4	2	3	1	3	1	5	4	4	1	4		0	0.536836	2
5	4	4	4	5	4	5	4	2	2	2	2	4	4	3	5	4	5	4	4	4	4	4	4	2	1	1	1	3	6	4	4	1	3	4	0	0.427393	1
5	4	2	4	2	4	4	5	2	1	1	2	4	4	4	4	2	5	1	3	5	2	5	5	2	4	1	1	2	4	1	4	1	4	4	0	0.427393	1
4	4	2	2	5	4	4	5	2	1	2	2	4	5	4	4	5	4	3	2	5	2	5	5	3	3	3	3	3	4	3	5	1	4	4	2	0.536836	2
5	4	3	4	3	4	4	4	2	2	3	3	3	3	3	4	4	3	3	2	2	3	2	2	3	3	2	2	1	3	5	2	1				0.536836	1
4	4	3	4	5	5	5	5	4	3	3	4	3	4	3	4	4	4	4	4	4	3	4	3	2	2	2	2	1	3	2	3	1	4	4	0	1.56481	2
5	5	1	5	4	5	4	5	5	3	5	3	5	5	5	5	5	4	5	5	3	5	4	4	2	1	1	2	4	3	1	3	1	2	4	0	0.427393	1
4	5	2	3	4	5	4	5	1	1	2	1	2	2	2	5	4	4	5	1	4	1	3	2	2	3	2	1	4	4	2	4	1	4	4	1	0.536836	1
5	5	3	4	3	3	4	4	5	2	2	2	4	4	4	4	4	5	5	5	5	5	5	5	2	2	2	2	2	2	2	2	1	2	4	2	1.86082	2
5	5	5	5	5	5	5	5	1	1	1	1	5	5	5	4	4	4	2	2	4	4	5	5	2	3	2	1	3	6	6	3	1	4	4	0	1.56481	2
4		1	3	4	4	3	5	1	1	1	1	2	3	2	4	4	2	3	1	3	1	4	4	2	2	3	2	4	3	3	4	1	4	3	0	0.536836	2
5	5	2	4	4	2	2	3	2	2	3	4	2	3	2	3	5	4	4	4	4	3	4	3	1	2	2	1	1	1	1	3	1	4	4	0	0.536836	1
5	5	5	5	4	4	5	5	2	2	4	3	5	5	5	5	5	5		5	5	5	4	4	2	2	2	1	3	1	1	2	1	3		0	1.56481	2
4	3	2	3	4	2	4	3	1	1	4	2	3	4	3	4	4	3	2	1	4	2	5	5	3	4	3	4	4	5	4	6	1	2	2	0	0.427393	1
5	5	4	4	4	5	5	5	4	4	1	2	4	4	4	5	5	5	5	5	5	5	5	5	3	3	2	3	2	2	2	2	1	4	4	0	0.427393	1
5	4	3	4	5	4	4	4	3	3	2	2	4	5	4	4	4	5	2	5	4	3	4	4	3	3	2	1	4	3	2	4	1	3	4	0	0.427393	1
5	5	4	5	5	2	4	4	4	2	4	4	5	4	4	4	4	4	5	5	5	5	2	2	4	3	2	1	3	4	3	3	1	4	4	1	0.427393	1
4	4	3	4	3	2	4	4	3	3	3	4	3	4	3	5	4	3	3	2	4	3	5	5	3	3	3	3	3	4	3	4	1	4	3	0	0.427393	1
5	5	5	5	5	5	5	5	5	2	5	2	4	5	4	4	5	5	4	4	5	5	5	4	3	4	2	3	4	4	3	5	1	4	4	0	0.427393	1
4	4	5	5	4	4	4	5	2	2	2	2	5	5	4	5	5	4	4	5	5	4	4	4	1	1	1	1	1	1	1	3	1	4	4	0	0.536836	1
5	5	5	5	5	5	5	5	4	4	4	4	5	5	5	5	5	4	4	5	5	5	3	4	2	2	2	2	2	2	2	2	1	4	4	0	1.56481	2
5	5	3	5	5	5	4	2	4	3	2	3	4	4	4	4	4	5	5	5	5	5	4	4	3	3	1	1	2	2	1	2	1	2	2	0	0.536836	2
4	4	4	4	5	4	5	4	3	2	3	2	4	4	4	5	5	4	4	4	5	4	3	3	1	1	1	1	2	2	2	2	1	3	4	0	1.86082	2
4	4	3	3	4	3	4	4	2	2	4	4	4	4	2	5	5	4	5	4	3	4	4	4	1	3	1	2	1	1	1	4	1	4	3		0.427393	1
4	4	3	3	4	3	4	4	4	2	2	2	3	3	3	3	4	3	3	3	3	4	4	4	2	3	2	2	1	3	4	3	1	2		2	0.536836	2
4	3	2		3	3	2	3	4	1	2	3	3	2	2	3	4	4	4	3	4	3	5	5	3	3	2	2	4	4	3	3	1	4	4	0	0.536836	1
5	4	3	3	4	3	4	4	2	2	3	3	3	4	3	4	4	5	2	5	5	4	4	4	2	1	1	1	2	2	2	3	1	4		0	0.427393	1
5	5	4	5	4	4	4	4	2	2	3	3	4	5	4	5	4	4	4	4	4	1	5	5	2	3	1	1	4	1	1	3	1	4	4	1	1.86082	2
4	4	4	4	5	4	5	5	3	2	3	4	4	4	4	4	4	5	5	5	5	5	5	5	2	2	1	1	2	2	2	3	1	3	2	0	0.536836	2
5	5	4	5	5	4	5	3	5	2	4	3	3	3	4	5	5	5	5	5	5	5	3	3	2	2	1	1	2	2	2	2	1	4	4	0	0.536836	1
5	4	3	4	4	3	4	3	4	2	4	4	5	4	5	4	4	5	4	4	5	2	4	4	1	2	1	1	4	5	2	4	1	4	4	0	1.56481	2
5	5	5	5	5	5	5	5	2	2	3	5	5	4	5	5	5	5	5	4	5	5	5	5	2	4	2	1	5	1	1	2	1	3	2	2	1.56481	2
5	5	4	4	5	5	5	5	4	3	4	4	5	4	5	5	5	2	4	4	4	4	5	5	3	3	3	2	3	3	3	4	1	2	4	0	0.427393	1
5	4	4	3	4	5	5	5	2	2	2	2	5	5	4	5	5	3	4	4	2	3	4	4	2	3	3	4	2	6	2	6	1	4	2	2	1.56481	2
5	4	3	3	4	3	4	3	4	2	3	2	2	2	2	3	3	4	4	2	4	4	3	4	3	2	3	3	4	4	4	4	1	4	4	2	0.536836	2
5	5	4	4	5	5	5	5	4	1	3	3	5	3	4	5	5	4	4	5	5	5			1	1	1	1	1	1	1	1	1	2	2	0	0.536836	1
5	5	5	5	5	4	4	5	2	2	2	2	3	4	3	4	4	3	3	2	4	4	5	5	1	1	1	1	1	1	1	2	1	2	2	0	0.536836	1
5	5	4	4	2	2	3	3	4	2	2	4	2	3	4	3	5	2	4	2	5	4	1	1	3	3	2	3	2	2	1	6	1	3	4	0	0.427393	1
5	5	3	3	5	4	2	5	2	2	4	2	3	2	2	4	3	2	3	4	2	2	5	5	2	3	3	1	2	3	3	4	1	3	4	2	0.427393	1
5	5	4	5	4	3	4	4	4	3	2	2	4	3	4	4	5	4	4	4	2	4	5	5	2	2	2	2	1	4	3	4	1	4	4	0	0.427393	1
5	5	4	3	4	5	3	5	2	2	2	4	4	4	4	5	5	3	3	4	4	3	5	5	2	2	2	2	3	3	2	4	1	4	4	0	0.427393	1
5	4	3	3	4	3	4	4	2	2	3	4	5	4	4	5	4	5	5	5	5	4	3	2	1	3	1	1	1	1	1	2	1	4	2	0	0.536836	1
4	4	3	3	2	2	4	5	3	2	2	2	4	4	3	4	4	3	2	4	4	3	4	4	2	2	2	2	1	1	1	2	1		2	2	0.427393	1
4	4	4	3	4	4	4	5	1	1	3	2	2	4	3	4	4	4	3	3	4	4	5	5	2	2	2	2	2	3	2	2	1	3	4	0	0.536836	1
5	4	2	3	4	4	2	3	2	2	3	2	5	4	4	5	5	2	4	4	4	2	5	4	2	3	3	3	3	4	4	4	1	4	4	0	0.536836	1
5	4	3	4	5	5	5	5	3	1	2	3	5	5	5	5	5	4	4	2	4	2	4	4	2	2	1	1	3	1	1	2	1	3	2	1	0.427393	1
5	5	5	5	5	5	5	4	4	4	4	4	4	4	4	5	4	5	5	5	5	5	4	4	2	1	1	1	1	1	1	2	1	4	4	0	0.536836	2
4	4	3	4	4	4	4	2	3	1	3	3	4	4	4	4	4	5	5	5	1	5	5	5	1	4	1	1	1	4	3	5	1	4	4	0	1.56481	2
5	5	4	3	4	2	4	5	3	3	3	3	4	4	4	5	4	4	4	4	5	3	3	4	2	2	1	1	1	6	1	3	1	4	4	0	0.536836	2
5	5	3	4	4	4	4	4	5	1	2	2	5	5	4	4	4	5	5	5	5	5	3	3	1	3	2	2	1	3	1	3	1	2	4	2	0.427393	1
5	5	4	4	5	5	5	5	3	2	2	2	5	5	5	5	5	4	4	5	5	3	2	2	1	1	1	1	1	2	1	3	1	4	2	1	0.427393	1
4	4	2	4	4	4	4	4	2	2	2	2	4	4	4	4	4	4	4	2	4	2	3	3	1	2	2	2	2	1	1	1	1	2	2	2	0.536836	1
4	3	2	4	4	4	4	3	3	2	3	3	4	3	2	4	4	4	4	4	4	4	4	4	1	2	1	1	2	2	2	3	1	3	4	0	0.427393	1
4	4	3	3	5	3	3	2	5	2	3	3	4	3	4	3	4	5	5	5	5	3	3	4	2	1	1	1	3	2	1	3	1	2	3	0	0.427393	1
5	5	2	3	4	2	4	3	2	1	2	2	4	3	4	4	4	4	4	2	4	4	2	2	2	3	1	2	4	3	2	4	1	3	2	0	0.536836	2
4	4	4	4	2	4	5	4	1	1	2	2	5	5	4	4	4	4	4	4	4	4	5	5	1	2	1	2	1	1	1	2	1	4	4	0	0.427393	1
5	5	4	5	5	4	5	5	5	3	3	4	4	4	4	5	5	5	4	5		5	5	5	1	3	3	3	1	2	3	4	1	3	4	0	2.93932	2
5	5	4	4	4	4	5	5	5	3	3	3	5	5	5	5	5	5	5	4	5	5	5	5	4	4	2	2	2	4	2	5	1	4	3	0	1.86082	2
5	5	4	4	4	5	5	5	2	3	2	2	3	4	3	4	4	2	3	2	4	2	3	2	2	3	1	1	2	4	4	3	1	3	4	0	1.56481	2
5	5	1	4	4	4	3	5	5	1	1	1	4	3	4	5	5	3	2	3	4	4	4	4	2	2	3	1	3	4	4	3	1	4	4	2	0.536836	2
4	4	4	3	4	5	5	5	4	2	4	3	5	5	5	5	5	5	5	5	5	5	2	2	1	1	1	1	1	1	1	1	1	4		2	1.56481	2
5	4	2	4	3	2	4	1	4	1	1	1	4	2	2	4	4	4	4	4	5	4	4	4	2	2	1	2	1	3	3	3	1	4	4	2	0.536836	2
4	2	2	2	4	4	4	2	2	2	2	2	4	4	4	4	4	2	2	2	2	2	4	5	2	2	2	2	2	5	1	5	1	3	4	0	0.427393	1
4	5	2	2	5	4	4	4	2	2	2	2	5	5	5	5	5	4	4	3	4	1	3	2	2	2	2	2	3	4	2	2	1	3			0.427393	1
4	5	3	4	3	3	3	3	3	3	2	3	5	4	3	4	5	3	3	3	4	4	5	5	3	4	3	4	2	2	1	4	1	2	2	2	0.536836	2
4	3	3	3	4	4	4	5	1	1	1	3	1		1	4	3	3	2	3	4	2	5	5	3	3	2	1	2	1	1	6	1	4	3	0	0.536836	1
5	5	5	5	5	5	5	5	4	2	4	3	4	3	3	5	4	4	4	4	4	4	5	4	2	2	2	3	1	2	1	4	1	2	2	0	0.536836	2
5	5	5	5	5	5	5	3	2	2	2	2	5	5	5	5	5	5	5	2	5	5	2	2	1	2	2	1	1	2	2	3	1	2	4	0	2.93932	2
5	5	4	4	4	4	4	4	3	2	3	3	4	4	3	5	5	4	3	3	4	5	3	3	3	2	2	3	4	4	2	2	1	3	4	0	2.93932	2
5	5	4	4	5	4	4	5	4	2	2	2	5	5	5	5	5	4	4	4	5	4	3	2	2	1	1	2	1	2	1	2	1	2	3	0	2.93932	2
5	5	4	5	4	5	5	3	4	2	3	2	4	5	4	4	5	5	5	5	5	5	2	2	1	1	1	1	1	1	1	2	1	2	2	0	0.536836	1
4	5	4	3	3	3	2	2	2	1	3	2	2	2	3	3	3	4	2	3	4	3	3	2	1	2	2	2	1	1	1	1	1	4	3	0	0.427393	1
4	4	4	3	3	2	4	4	2	1	2	1	5	4	5	4	5	5	3	3	4	3	5	5	2	2	1	1	3	3	3	3	1	4	3	0	0.536836	1
5	5	4	4	3	3	4	5	2	2	2	2	4	4	3	4	4	2	5	4	5	5	5	5	3	3	3	2	6	6	6	6	1	4	3	0	0.536836	1
5	5	5	5	5	5	5	5	2	4	4	5	4	4	2	4	5	5	4	4	4	5	3	3	1	1	1	1	2	3	1	2	1	3	2	0	0.427393	1
5	5	3	4	5	3	5	5	2	2	2	3	4	3	1	5	5	3	3	3	3	3	5	5	1	2	1	1	1	1	1	1	1	4	4	0	0.427393	1
5	5	5	5	5	3	3	4	3	4	4	3	5	5	5	5	5	5	4	5	5	4	4	4	2	2	1	2	4	1	1	5	1	2		0	0.536836	2
5	5	5	5	5	4	5	5	4	2	2	4	5	5	5	5	5	5	5	5	5	5	1	1	2	3	3	3	1	2	2	4	1	4	4	0	0.536836	2
5	4	3	4	4	3	4	3	3	2	4	3	4	4	4	4	4	4	3	3	5	3	5	4	3	3	1	2	4	4	3	4	1	4	4	0	0.427393	1
4	4	1	3	4	4	2	5	4	2	2	2	5	4	2	4	4	1	2	2	2	2	4	5	2	2	3	3	2	1	2	1	1	2	4	0	0.427393	1
5	4	2	4	5	5	5	4	2	2	3	2	5	5	5	5	5	4	4	2	5	5	5	5	2	3	2	1	4	4	2	2	1	4	4	0	1.56481	2
4	4	4	3	2	2	3	4	2	2	3	2	3	3	3	4	5	3	3	3	3	3	4	5	1	3	3	3	1	2	1	4	1	2	2	0	0.427393	1
2	4	2	2	2	2	4	4	1	1	2	2	4	4	3	4	2	4	2	2	2	2	3	3	1	1	1	1	1	1	1	1	1	3	4	0	1.56481	2
4	3	4	3	4	4	4	4	2	2	2	3	4	4	4	4	5	4	4	2	2	4	2	2	1	2	1	1	3	1	1	4	1	4	4	0	0.427393	1
5	5	3	4	4	4	3	5	5	4	4	3	4	4	4	5	5	5	4	5	5	5	3	4	2	1	1	1	3	4	2	3	1	3	4	0	1.86082	2
4	4	3	4	4	4	4	4	2	2	2	3	4	4	4	4	4	4	4	4	4	4	4	4	2	2	2	2	1	2	1	2	1	2	4	0	1.56481	2
5	5	5	5	5	4	5	5	4	3	4	4	5	5	4	5	5	5	4	5	5	4	4	5	2	2	2	2	3	2	4	2	1	4	4	0	0.536836	1
5	5	5	5	5	5	5	5	4	2	2	3	5	5	5	5	5	4	4	4	4	3	3	2	2	2	2	2	2	4	4	2	1	3	2	2	1.86082	2
5	4	4	4	5	5	5	4	2	2	3	3	5	4	5	5	5	4	5	5	5	5	4	5	3	3	2	1	4	5	4	4	1	4	4	0	0.536836	2
5	5	3	4	3	4	4	4	1	1	1	2	4	4	4	4	4	4	3	2	3	4	5	5	3	3	3	3	4	5	5	5	1	2	2	0	0.536836	1
4	4	3	3	3	4	4	4	3	3	4	5	3	3	3	5	4	3	3	2	2	2	5	5	3	3	3		2	2	2	2	1	4	3	0	0.427393	1
4	4	2	4	2	4	4	4	2	3	3	2	4	4	2	4	4	2	4	4	4	2	4	4	3	4	3	4	4	2	3	6	1	4	4	0	0.427393	1
5	5	3	3	3	4	5	1	1	1	1	1	5	5	5	5	5	5	5	4	5	3	5	2	3	4	3	1	1	6	5	6	1	3	2	2	1.86082	2
5	5	4	4	5	5	5	5	3	2	3	4	4	3	4	3	4	3	3	4	3	3	4	4	2	2	1	1	2	3	1	1	1	2	4	2	0.427393	1
5	4	3	4	4	4	4	4	4	2	3	3	4	4	4	3	4	5	3	4	4	2	4	3	2	1	2	1	2	2	3	3	1	2	2	0	0.536836	1
4	4	3	4	5	4	5	2	2	2	3	4	4	4	4	4	4	5	5	4	4	4	5	4	2	4	3	3	2	5	5	4	1	4	4	0	0.427393	1
5	5	3	4	4	4	3	3	1	2	2	2	5	4	5	5	4	5	4	4	5	4	4	3	3	3	3	3	6	6	6	6	1	4	4	0	0.427393	1
5	5	4	5	5	3	4	4	4	2	3	3	3	3	3	4	4	4	4	3	3	3	5	5	1	2	1	1	1	1	1	1	1	4	4	0	1.86082	2
2	1	1	1	1	1	1	3	1	1	1	1	4	3	1	4	2	4	1	3	3	1	4	4	2	2	2	2	2	4	3	4	1	4		1	1.56481	2
4	4	4	4	4	5	5	4	2	1	2	3	5	5	5	4	5	4		3	4	4	4	4	3	2	2	3	4	6	5	4	1	2	2	0	0.536836	2
5	5	5	5	5	5	3	3	4	1	2	2	4	4	4	4	4	5	4	4	5	5	3	2	4	3	3	3	2	6	6	5	1	2		0	1.56481	2
5	5	5	5	5	5	5	5	5	4	2	4	5		5	5	5	5	5	5	5	5	3	2	2	1	1	1	2	2	2	2	1	2	2	2	0.427393	1
5	4	3	4	3	4	3	3	4	2	4	3	3	3	3	5	3	5	5	3	3	3	5	5	1	2	1	1	1	6	1	6	1	2	2	0	0.536836	2
4	4	4	3	3	3	4	3	4	3	4	3	4	4	4	4	4	4	4	3	4	4	2	2	2	2	2	2	2	4	2	3	1	2	3	2	2.93932	2
4	4	2	1	2	4	2	4	2	2	4	2	4	2	3	3	4	5	4	4	5	2	5	5	1	1	1	1	1	1	1	1	1	4	4	0	0.536836	2
5	5	5	5	5	4	4	4	4	2	4	3	5	4	4	5	5	4	4	4	5	5	5	5	2	2	1	2	3		2	2	1	2	4	0	0.536836	1
4	4	3	3	4	4	4	4	2	2	3	3	5	4	4	5	5	5	4	4	5	3	3	3	1	1	1	1	2	1	1	2	1	4		0	0.536836	1
4	4	4	4	5	5	5	5	1	1	1	3	5	5	5	5	5	5	5	5	5	5	1	1	1	1	1	1	1	1	1	1	1	2	2	2	1.86082	2
5	5	4	5	5	5	5	5	2	2	3	4	3	5	3	5	5	2	5	5	5	2	5	5	1	3	2	2	1	1	1	5	1	2	2	0	0.536836	1
4	4	3	4	4	4	5	3	4	1	1	2	5	5	5	5	5	4	4	5	5	2	4	5	2	2	2	1	2	2	2	4	1	3	2	2	1.56481	2
3	3	3	3	4	2	4	4	2	1	2	3	2	3	2	4	4	2	4	2	4	3	4	4	2	3	3	3	6	2	2	6	1	3		0	0.536836	1
5	5	3	5	4	4	5	3	2	2	4	4	5	3	2	4	5	5	5	3	4	2	3	3	3	2	2	3	4	3	3	4	1	2	4	0	0.427393	1
5	5	3	4	5	4	4	4	4	2	3	4	5	5	5	4	4	5	5	4	4	5	2	2	1	1	1	1	1	1	1	1	1		2	1	0.427393	1
4	4	2	3	4	3	4	2	4	3	3	3	3	4	2	4	4	4	2	4	4	3	5	5	1	2	1	1	1	2	1	3	1	4	4	0	0.427393	1
5	3	5	5	4	5	5	5	1	1	1	2	4	3	2	4	4	5	5	5	5	5	4	4	3	4	2	1	3	4	4	3	1	2	2	0	1.86082	2
4	1	1	2	1	1	1	1	4	2	1	1	5	5	5	5	4	4	3	5	5	2	4	4	1	3	1	1	2	2	2	4	1	4	3	0	0.536836	1
4	4	2	4	4	2	4	4	2	2	4	3	4	4	4	4	4	4	4	2	4	4	4	4	1	2	2	1	1	4	2	1	1	3	4	0	0.536836	1
4	4	2	3	4	1	4	5	4	2	4	2	4	3	4	4	5	4	4	5	5	3	2	2	1	1	1	1	4	1	1	2	1	4	2	0	0.536836	1
5	5	3	3	5	5	5	5	2	2	2	3	5	4	5	5	5	3	5	4	5	4	4	3	2	3	1	2	2	3	1	5	1	3		0	0.536836	1
4	4	4	4	4	4	4	5	4	3	3	2	4	4	4	4	4	5	5	5	5	4	3	3	2	2	3	3	4	4	4	4	1	2	4	2	0.536836	2
5	4	2	4	4	2	4	4	2	1	2	2	5	4	4	4	4	4	5	3	3	4	5	5	3	2	2	2	2	4	2	4	1	4	4	2	0.536836	1
5	5	4	5	5	2	5	4	1	1	1	1	4	4	1	4	5	5	5	4	5	5	1	1	1	1	1	1	1	1	1	1	1	2	2	0	1.56481	2
4	5	2	4	4	2	4	4	2	1	2	1	4	4	4	4	4	3	3	2	4	2	5	5	3	2	1	1	3	5	4	4	1	4	4	0	2.93932	2
5	4	3	4	4	3	4	5	3	2	3	3	5	4	4	4	4	4	3	4	4	5	4	5	2	3	2	2	2	4	3	5	1	4	4	0	0.536836	1
5	5	3	5	5	5	5	4	4	2	3	3	4	4	4	5	5	4	5	5	5	3	3	3	1	1	1	3	1	1	2	2	1	2	2	0	0.536836	1
5	4	2	3	3	5	2	4	3	2	2	2	4		5	5	4	5	5	4	4	3	3	5	1	1	2	1	1	3	1	4	1	4	4	0	0.427393	1
5	4	3	4	4	3	4	2	4	1	4	3	5	3	4	4	4	5	5	4	5	5	5	3	1	2	1	1	4	2	1	4	1	4	4	0	0.427393	1
4	3	2	2	3	4	2	3	3	1	2	1	4	4	3	4	4	5	3	4	4	2	2	2	1	1	1	1	2	2	2	3	1	3	2	2	0.427393	1
3	4	3	3	3	3	3	4	3	2	2	3	4	4	4	3	5	3	3	2	3	1	2	2	1	2	1	2	1	1	1	2	1	2	2	0	1.56481	2
5	5	5	5	5	5	5	5	4	2	3	3	4	4	4	4	4	5	3	4	4	4	4	4	1	1	1	1	1	2	1	2	1	3	3	0	2.93932	2
5	5	4	5	4	4	5	5	4	3	4	3	5	5	5	5	4	5	5	5	5	5	1	2	1	1	1	1	1	1	1	1	1	4	2	0	0.427393	1
5	5	2	5	4	2	5	4	4	2	3	3	4	5	5	4	5	2	2	2	2	2	4	4	1	3	2	2	1	2	1	6	1	4	2	1	0.427393	1
4	4	3	4	4	3	4	3	2	3	2	3	5	4	4	5	5	3	3	3	4	3	5	5	2	3	3	3	4	5	5	6	1	4	3	0	0.536836	2
5	5	5	5	5	3	4	5	2	2	3	3	4	4	4	4	4	4	4	3	4	3	4	4	2	2	1	1	2	1	2	3	1	2	2	2	0.536836	1
5	5	3	4	5	5	5	5	4	2	3	3	5	5	5	4	4	4	4	4	4	3	3	3	2	2	2	1	1	5	2	2	1	2	2	0	2.93932	2
5	5	3	5	5	5	5	4	4	4	4	4	5	5	5	5	5	4	5	4	4	5	3	2	1	1	1	1	1	1	1	2	1	2	4	0	1.86082	2
5	5	4	4	5	4	5	4	3	3	3	3	5	5	5	5	5	5	5	5	5	5	3	3	4	2	1	3	5	5	5	5	1	4	4	0	0.536836	1
5	4	1	5	2	4	2	4	5	1	2	2	5	5	4	4	5	3	2	4	4	2	5	5	3	3	1	2	2	2	2	3	1	2	2	2	0.536836	1
5	5	3	5	3	3	3	5	1	1	2	3	2	2	2	4	4	4	2	2	4	4	3	4	1	1	1	1	2	2	2	2	1	4	4	0	0.536836	1
3	3	2	3	2	3	1	2	2	1	2	2	3	3	2	3	3	2	4	3	4	3	5	5	4	3	2	2	1	6	6	6	1	4	4	0	0.427393	1
5	4	4	3	5	4	5	5	4	2	4	3	5	4	4	5	5	4	4	3	4	4	3	4	2	2	1	1	1	4	4	4	1	4	2	0	1.56481	2
5	5	3	3	2	4	2	5	3	3	4	3	4	2	4	4	4	3	4	4	4	4	3	3	2	3	3	3	2	5	5	5	1	4		0	1.86082	2
5	5	4	5	4	4	5	5	4	2	4	4	4	4	2	4	4	4	4	2	4	3	4	5	1	3	1	1	1	2	2	1	1	4	2	0	0.536836	1
5	5	4	4	4	4	5	4	5	2	4	4	5	5	5	4	5	5	4	4	4	4	3	2	2	2	1	1	4	1	1	4	1	3	4	0	2.93932	2
5	5	4	3	5	2	5	2	3	2	5	2	5	4	3	4	5	5	3	5	5	5	5	5	1	2	1		1	2	1	3	1	4	2	0	0.427393	1
5	5	4	3	5	3	4	5	2	1	3	2	4	4	4	4	4	4	3	3	5	3	4	4	2	2	1	1	2	1	1	2	1	4	2	0	0.427393	1
4	4	3	4	4	4	4	4	2	3	3	3	3	4	4	3	4	3	3	4	3	3	4	4	1	3	1	1	1	2	2	3	1	3	4	0	0.536836	1
4	3	2	3	3	2	4	4	3	3	3	3	5	5	5	5	5	5	5	5	5	5	3	3	1	1	1	1	1	1	1	1	1	3	3	2	2.93932	2
5	5	2	4	3	2	5	2	1	1	1	4	3	2	2	3	5	5	5	5	5	4	3	4	1	1	1	1	1	1	1	3	1	4	4	0	0.536836	2
4	4	3	3	2	1	4	5	3	2	3	3	5	5	5	3	5	5	3	5	5	5	3	2	2	3	3	2	2	2	2	3	1	4	4	0	0.427393	1
3	2	2	2	4	4	4	2	2	1	2	1	4	4	2	4	4	5	4	2	4	3	2	2	3	3	3	3	3	4	3	4	1	4	4	0	0.536836	2
5	4	3	3	4	3	4	4	4	1	2	3	4	5	4	4	3	4	4	5	5	4	4	5	1	1	1	1	2	2	2	3	1	4	4	0	0.536836	1
4	5	3	4	4	4	4	4	3	3	3	4	4	4	4	4	4	3	4	3	2	2	3	3	2	2	1	2	2	2	1	3	1	3	2	0	0.536836	2
5	5	5	5	5	5	5	5	4	4	2	4	5	4	5	4	5	5	4	4	5	4	4	4	2	2	1	1	2	3	3	4	1	4		2	0.536836	1
3	3	3	3	4	4	4	4	3	1	2	1	4	5	4	3	4	3	4	3	4	3	3	4	1	2	2	2	2	4	2	2	1	2	2	2	1.56481	2
5	5	5	5	5	5	5	4	2	4	4	4	3	4	4	5	5	5	5	4	5	5	4	4	2	2	1	2	1	4	3	4	1	4	4	0	1.56481	2
5	5	4	5	5	4	5	3	4	4	4	4	5	5	5	4	5	4	4	4	4	4	3	2	2	2	2	2	4	6	2		1	2	4	0	1.86082	2
5	5	3	3	3	3	3	3	2	1	1	1	5	3	2	2	4	4	4	2	3	4	5	5	2	3	2	2	6	6	6	6	1	4	4	0	1.56481	2
4	4	1	2	4	2	2	4	1	1	2	1	2	3	2	3	4	4	2	2	4	1	4	3	1	4	1	3	1	1	1	6	1	3	4	0	0.536836	1
4	5	2	4	4	1	5	4	2	2	2	2	2	2	2	4	4	2	4	2	5	1	3	3	2	1	1	1	1	2	1	3	1	4	2	2	0.427393	1
5	5	5	5	5	5	5	5	5	2	4	4	5	5	5	5	5	5	4	4	5	3	4	4	1	1	1	1	1	1	1	3	1	3	2	2	1.86082	2
4	4	2	4	3	3	4	4	3	1	3	2	4	4	4	4	4	4	3	4	4	3	4	4	2	3	2	2	2	6		4	1	4	4	0	0.536836	2
4	4	3	3	4	4	4	4	2	2	2	2	4	4	4	4	5	4	3	2	4	2	2	3	2	3	1	3	3	2	1	5	1	4	4	0	0.427393	1
4	4	4	4	4	4	4	4	3	2	3	2	4	4	4	4	4	4	4	4	4	3	4	4	3	3	3	2	3	4	4	4	1	3	4	2	0.536836	1
5	4	2	3	3	3	4	5	3	1	3	3	4	5	4	4	5	3	5	4	5	2	1	1	3	2	3	3	2	1	1	2	1	4	2	0	0.427393	1
4	4	2	3	2	3	4	4	3	3	3	3	3	3	2	3	4	3	3	2	4	2	4	4	3	3	4	4	5	5	4	4	1	3	4	0	0.427393	1
5	5	5	5	5	5	5	5	3	2	3	4	5	4	4	4	5	5	3	5	5	3	5	5	3	4	3	2	4	4	4	6	1	4	4	0	0.427393	1
4	4	4	4	3	3	3	3	3	2	2	3	4	4	3	3	3	3	3	4	4	3	3	3	3	2	3	2	2	2	2	2	1	4		0	1.86082	2
4	4	4	4	4	4	4	5	2	2	3	2	2		3	4	5	2	4	3	4	3	3	3	1	1	1	1	1	2	2	3	1	4	4	0	0.536836	2
5	5	4	5	3	5	3	5	3	3	1	3	3	3	3	5	4	3	3	3	3	3	4	4	2	3	3	3	3	4	4	5	1	2	2	0	1.86082	2
4	4	3	3	2	2	4	4	2	2	3	3	3	3	2	3	4	4	3	3	4	3	2	2	2	3	1	1	2	6	6	3	1	4	2	2	0.536836	1
4	4	2	2	2	3	1	4	3	1	3	2	4	2	1	5	4	5	5	4	5	5	5	5	1	2	2	2	1	2	1	4	1	4	4	2	0.536836	1
2	2	2	2	1	2	1	1	5	5	5	5	5	4	5	5	5	3	3	2	3	2	2	3	1	1	1	1	1	4	1	1	1	2	2	0	0.427393	1
5	5	4	3	5	5	5	5	2	3	5	2	5	5	5	5	5	4	3	4	5	4	4	5	1	4	3	2	3	1	1	2	1	4		0	0.427393	1
4	3	3	3	4	3	3	4	3	1	3	3	4	4	3	4	4	5	3	3	3	2	2	2	2	1	1	1	1	3	1	1	1	2	4	0	1.86082	2
5	5	5	5	5	5	5	5	4	3	3	2	4	5	4	5	5	5	5	5	5	5	4	3	1	2	1	1	1	1	1	2	1	3	2	0	0.427393	1
4	4	4	5	5	4	5	4	5	2	3	3	5	5	5	5	5	4	5	5	5	4	3	2	1	1	1	1	1	2	1	1	1	2	4	0	0.427393	1
3	4	3	4	4	5	5	5	5	3	3	3	5	5	5	5	4	5	5	5	5	5	2	2	2	2	1	1	2	4	3	2	1	2	2	1	1.56481	2
4	4	2	2	2	4	5	4	3	1	4	2	4	4	2	5	5	3	3	3	4	1	3	3	1	3	1	2	1	2	1	3	1	3	2	0	0.536836	1
5	5	4	5	5	4	5	5	2	2	4	3	4	5	5	4	5	2	2	4	5	2	2	2	2	1	1	1	1	1	1	1	1	3	2	0	0.427393	1
2	4	5	2	1	2	2	2	1	1	1	1	2	3	2	4	4	2	2	3	2	1	5	5	1	2	1	1	2	3	1	4	1	2			0.427393	1
4	4		4	4	3	5	3	4	3	3	3	4	5	5	5	5	5	5	4	5	4	3	3	1	1	1	1	1	1	1	1	1	4	4	0	2.93932	2
4	4	4	4	4	2	4	4	2	2	2	2	3	3	3	4	4	3	3	3	4	3	5	5	3	3	3	3	3	2	1	1	1	2	2	0	0.427393	1
2	3	3	3	3	4	2	2	4	1	1	1	3	3	3	3	5	3	3	2	5	2	5	3	2	1	1	1	1	1	1	1	1	4	2	2	0.427393	1
5	5	4	4	4	4	5	5	4	3	4	4	4	4	4	5	5	5	5	5	5	4	4	2	1	2	1	1	2	3	2	1	1	3	4	0	0.536836	2
4	4	3	4	3	3	4	3	3	1	3	4	3	3	3	5	4	4	3	2	4	5	3	4	1	1	1	1	2	3	3	1	1	2	2	1	1.86082	2
4	4	3	3	3	4	4	2	3	2	2	3	3	3	4	4	4	3	3	4	4	4	4	4	1	1	1	2	1	2	1	2	1	3	3	0	0.427393	1
3	4	3	3	3	3	5	3	5	3	3	5	5	5	5	5	5	5	5	4	5	4	3	3	1	1	1	1	2	2	1	2	1	2	2	1	0.536836	1
5	5	3	5	5	5	4	4	4	2	4	4	4	4	4	5	5	5	5	5	5	5	5	5	1	2	1	1	1	2	1	2	1	4	4	0	1.86082	2
4	5	4	4	4	4	4	3	3	2	4	2	5	4	4	5	5	4	4	4	4	2	5	5	1	1	1	1	2	1	1	2	1	3	2	0	0.536836	2
5	4	4	5	3	4	4	4	3	2	3	3	4	4	5	5	4	4	4	5	5	3	4	4	4	3	4	4	5	4	4	4	1	4	4	0	0.427393	1
5	3	2	3	4	2	5	4	3	1	1	1	4	5	3	5	4	4	5	5	5	5	2	2	1	1	1	2	1	4	2	3	1	2	2	2	0.536836	2
5	5	5	5	5	5	5	5	4	2	4	4	5	5	5	5	5	4	4	4	4	4	4	3	3	2	2	2	2	1	1	2	1	4	4	0	0.427393	1
4	4	1	3	2	3	4	3	1	1	2	2	2	3	3	3	4	1	3	1	3	1	5	5	4	4	3	3	4	6	5	5	1	4	4	0	0.427393	1
3	3	2	3	4	2	5	1	2	1	2	3	4	3	2	4	4	5	5	5	5	5	4	1	2	2	2	2	4	6	5	6	1	2	2	2	0.536836	2
4	4	2	3	4	4	4	4	3	2	3	3	5	4	4	4	4	4	4	4	4	1	3	2	2	2	2	2	2	1	1	2	1	4	4	0	0.536836	1
5	5	4	5	4	4	5	5	2	3	3	3	5	5	5	4	5	2	4	4	4	4	3	4	3	3	3	2	1	2	3	4	1	4	4	0	0.427393	1
5	5	4	4	4	3	4	3	4	3	3	4	4	3	4	4	4	4	4	4	4	4	4	4	2	2	2	1	3	5	4	3	1	2	2	2	0.536836	1
5	5	3	5	4	4	5	5	5	1	2	3	2	4	1	5	5	5	5	5	5	2	5	5	2	4	1	2	3	6	5	6	1	2	4	0	0.536836	1
4	4	4	4	4	5	5	5	5	1	3	3	5	5	5	5	5	5	5	5	5	5	3	3	1	1	1	1	1	3	2	2	1	3	4	0	0.536836	1
5	5	5	5	5	5	5	4	3	3	3	3	5	5	5	5	5	5	5	5	5	5	1	1	1	1	1	1	1	1	1	1	1	2	3	0	2.93932	2
5	4	3	4	4	4	4	5	3	2	2	2	4	3	4	4	5	4	4	4	5	3	4	4	2	3	1	1	1	2	2	2	1	4	4	0	1.56481	2
4	4	3	3	3	3	4	4	3	2	3	2	3	4	3	4	4	4	4	4	4	3	4	4	3	3	3	4	3	4	3	4	1	4	2	1	0.536836	2
5	5	5	5	5	5	5	5	1	2	2	2	5	5	4	5	5	5	3	4	5	5	5	5	1	2	2	3	1	1	1	6	1	4	2	0	2.93932	2
3	5	4	4	5	3	5	4	4	2	2	2	5	5	5	5	5	5	5	2	5	5	5	5	3	3	2	3	3	1	2	3	1	3		0	0.536836	1
4	4	3	3	3	2	4	5	2	3	3	2	4	3	4	4	4	4	2	2	4	4	5	5	3	3	2	2	2	2	2	4	1	4	4	0	0.427393	1
5	5	5	5	5	5	5	5	3	1	3	3	4	3	4	3	4	4	4	5	5	5	5	5	1	4	3	2	1	4	1	4	1	4	4	0	0.536836	2
5	5	5	5	5	5	5	4	4	4	5	4	5	5	4	5	5	5	4	4	5	5	4	5	2	2	1	1	1	1	1	1	1	4	4	0	0.536836	1
5	5	3	4	2	4	5	3	2	2	2	3	4	4	2	4	4	5	4	5	5	3	3	3	2	3	1	1	2	3	2	2	1	2	2	0	0.427393	1
4	4	4	3	4	3	4	4	3	3	3	3	4	3	4	4	4	3	3	3	3	3	3	3	2	2	1	1	2	4	3	2	1	3	2	0	1.56481	2
5	5	4	5	5	4	5	4	4	2	2	2	4	4	4	2	4	5	5	4	5	4	4	4	4	3	4	4	5	1	2	6	1	4	4	2	0.536836	1
4	4	3	3	4	4	4	3	3	2	2	2	1	4	3	4	5	3	2	2	2	2	5	4	4	4	3	1	2	2	4	3	1	2	2	2	0.536836	2
5	5	3	4	3	4	5	4	3	3	3	3	5	4	4	5	5	4	5	4	5	4	5	5	2	3	2	2	2	1	1	4	1	4	4	0	0.427393	1
5	5	3	4	5	5	5	5	3	3	4	4	4	5	4	5	5	4	4	4	4	4	5	5	1	3	3	2	1	2	1	1	1	4	3	0	0.427393	1
2	2	2	3	2	3	2	3	2	3	2	1	4	3	3	4	4	3	2	3	4	3	5	4	2	3	2	2	2	2	1	3	1	4	3	0	1.86082	2
5	5	4	4	3	3	4	3	4	2	4	4	5	3	4	4	5	5	4	5	5	4	5	5	1	3	1	1	2	3	1	2	1	3	4	0	0.427393	1
4	4	4	4	4	4	4	4	3	3	2	3	4	4	4	4	4	3	3	4	4	3	4	4	3	3	3	2	4	3	3	3	1	4	2	2	2.93932	2
4	4	2	4	3	3	4	3	3	1	3	2	4	4	4	4	5	5	5	5	5	5	5	4	1	1	2	1	1	6	1	1	1	4	4	0	0.536836	1
5	5	5	4	5	4	5	4	4	3	4	4	3	5	2	5	5	5	4	5	5	5	5	5	2	4	4	4	2	6	6	4	1	4	3	0	1.56481	2
5	5	3	3	2	4	4	3	2	2	2	3	2	5	3	5	5	5	4	4	5	5	2	2	2	4	4	4	5	6	1		1	2	2	2	0.427393	1
5	4	3	4	4	4	5	4	4	2	3	3	4	3	4	4	3	3	3	2	4	2	3	2	1	2	1	1	1	2	1	5	1	2	2	0	0.427393	1
5		3	3	4	4	3	4	5	4	2	3	2	3	2	4	5	3	3	4	4	3	1	2	2	2	3	2	2	5	2	2	1	2	2	2	0.427393	1
4	4	2	4	4	4	4	5	1	1	1	1	1	4	1	5	4	1	5	2	5	2	5	5	2	2	2	1	4	4	4	3	1	4	4	0	1.86082	2
4	4	3	3	3	4	4	3	5	3	4	5	5	5	4	3	4	3	4	3	3	3	3	3	3	3	2	2	3	2	3	4	1	2	2	1	1.56481	2
5	5	3	4	2	3	3	4	3	3	3	3	4	4	4	5	4	3	3	3	5	5	5	4	2	2	2	2	2	2	2	3	1	4	4	0	0.427393	1
5	5	5	5	5	5	5	5	2	4	3	4	3	3	3	4	4	4	4	4	4	4	5	5	2	2	1	1	1	3	2	1	1	4	2	2	0.536836	1
4	4	2	3	2	3	4	4	4	2	2	3	5	4	3	4	4	2	3	4	4	2	4	3	1	3	2	1	1	1	1	2	1	2	2	0	0.427393	1
4	4	2	4	4	2	2	5	1	1	1	2	4	3	4	2	4	4	4	4	4	1	3	4	1	1	1	1	1	1	1	2	1	3	4	0	0.536836	1
5	5	3	4	4	4	4	4	1	2	4	4	5	4	3	5	5	3	3	2	4	2	5	5	1	3	1	1	2	6	1	1	1	4		2	0.536836	1
5	5	5	5	5	4	5	5	3	2	4	3	4	4	4	4	4	5	5	2	5	4	2	3	1	1	1	1	1	1	1	1	1	4	4	0	0.536836	1
3	4	2	3	2	1	2	3	2	2	3	1	3	3	3	3	4	4	3	4	4	3	5	4	1	2	1	1	1	1	1	4	1	4	2	0	0.427393	1
5	5	3	5	3	3	4	4	4	2	3	3	5	5	5	5	5	4	4	4	5	3	5	4	2	3	2	1	1	3	1	6	1	4	2	0	0.536836	1
5	5	5	5	5	5	5	5	4	4	5	4	5	5	5	5	5	4	4	5	5	5	5	5	4	4	3	3	4	4	3	4	1	4	4	0	0.427393	1
4	4	3	3	3	3	4	5	4	2	2	2	3	3	3	4	4	5	5	5	5	4			2	2	1	2	1	6	2	1	1	3			0.427393	1
1	1	1	1	3	3	3	3	4	4	4	3	2	4	3	4	4	5	4	4	5	3	3	3	1	2	2	2	1	2	2	4	1	3	4	0	0.427393	1
4	4	4	4	4	2	5	4	1	1	2	1	4	4	4	4	4	4	4	2	4	2	2	2	1	3	1	1	2	2	2	3	1	3	4	0	0.427393	1
4	4	4	3	4	4	4	5	4	3	3	4	4	4	4	5	4	4	5	5	5	4	3	2	2	2	1	1	1	4	1	4	1	2	2	0	0.427393	1
5	5	4	4	5	4	4	4	5	2	3	3	4	3	4	4	4	4	4	4	5	4	2	1	1	1	1	1	1	2	1	4	1	3	2	0	0.427393	1
3	4	3	4	5	5	5	4	4	3	3	3	4	3	3	5	5	5	4	4	5	3	1	1	1	1	1	2	2	2	2	2	1	2	2	0	0.427393	1
5	5	3	4	3	5	5	4	5	5	3	4	2	4	5	5	5	4	5	5	5	3	5	5	1	1	1	1	1	1	1	2	1	3	3	0	0.427393	1
5	5	4	4	4	3	4	5	3	2	3	3	4	4	4	4	5	4	4	4	4	4	3	3	3	4	2	3	4	2	3	3	1	4	2	0	0.427393	1
5	5	4	5	4	4	5	4	2	1	2	4	4	2	4	4	4	4	2	4	4	2	4	4	2	1	1	1	1	3	3	3	1	4	4	0	0.536836	1
5	5	4	5	4	5	5	4	5	3	5	5	4	2	2	5	4	5	4	4	5	4	4	3	1	1	1	1	2	1	1	1	1	4	2	2	0.427393	1
5	5	4	4	5	4	5	4	3	1	2	2	5	5	4	5	5	4	4	4	5	4	3	3	2	2	1	1	2	2	2	2	1	2	4	0	1.56481	2
5	5	5		5	5	5	5	4	3	3	4	5	4	5	5	5	5	5	5	5	3	4	4	1	1	1	1	1	1	1	1	1	3	4	0	0.536836	2
5	5	3	5	4	5	5	5	4	4	5	5	4	4	4	5	5	5	4	4	5	3	2	2	1	1	1	1	2	1	1	1	1	2	4	0	1.86082	2
5	5	4	4	2	4	4	4	4	3	2	2	4	4	4	4	4	4	4	4	4	3	5	5	2	3	2	2	2	3	1	2	1	4	4	0	0.536836	2
5	3	3	4	4	5	5	3	2	1	1	1	5	4	5	4	5	5	5	3	5	3	1	1	1	1	1	1	2	2	2	2	1	4	4	2	0.536836	1
5	5	3	5	4	5	4	2	4	2	3	3	4	4	2	4	4	4	4	2	5	4	5	2	2	2	1	1	3	4	2	3	1	3	2	2	0.536836	1
5	5	4	4	4	4	4	4	5	2	4	1	5	4	4	4	4	5	5	4	5	5	4	3	2	3	3	3	3	5	5	5	1	4	4	0	1.56481	2
5	5	3	4	2	4	4	4	3	2	3	2	3	4	3	4	5	3	4	3	3	4	4	3	2	2	2	2	4	4	3	3	1	2	2	0	0.536836	2
4	4	2	4	4	4	4	5	2	2	2	2	4	4	4	4	4	3	3	2	4	2	5	5	2	3	2	3	3	3	3	6	1	3	3	0	0.536836	1
5	4	2	4	5	5	4	5	2	2	2	2	5	3	4	5	5	4	3	4	2	1	4	3	3	2	2	1	2	2	1	4	1	2	2	0	0.536836	1
5	5	2	2	4	4	4	4	2	4	4	2	5	4	2	4	5	4	4	4	4	1	5	5	3	3	1	2	5	4	5	5	1	3	4	0	0.427393	1
5	4	4	4	4	4	4	5	3	3	4	3	5	5	5	5	5	5	5	5	5	5	4	4	1	3	2	1	1	5	3	4	1	4	4	0	1.56481	2
4	4	3	3	4	4	4	5	2	2	3	3	4	3	4	5	4	5	5	5	5	3	3	2	1	4	4	3	1	1	1	5	1	4	4	0	0.427393	1
4	4	3	3	3	3	3	1	2	2	3	3	5	4	4	5	4	4	4	3	4	4	2	2	1	1	1	1	2	1	1	1	1	4	4	2	0.536836	1
5	5	5	5	5	5	5	5	2	1	3	4	3	3	3	3	3	3	3	3	3	3	5	5	2	3	3	3	3	3	4	5	1	4	4	0	0.536836	1
4	4	3	3	4	4	4	4	2	2	2	2	4	4	4	4	4	5	5	3	5	4	3	3	1	3	2	3	1	2	1	2	1	4	2	0	1.56481	2
5	4	5	5	5	4	5	5	3	2	3	3	4	5	4	4	4	5	4	4	4	4	4	4	1	2	2	1	1	1	1	1	1	3	4	0	0.536836	1
5	5	2	4	4	4	4	4	4	4	4	3	4	3	4	4	4	5	5	5	5	4	5	4	1	1	1	1	1	1	1	1	1	4	4	0	0.427393	1
5	5	4	5	5	5	4	5	5	2	4	3	3	3	3		5	3	5	5	5	5	4	4	1	2	2	1	1	4	2	2	1	2	2	0	2.93932	2
4	4	3	4	2	4	4	5	3	4	3	3	5	5	5	5	5	4	4	4	5	4	5	5	1	2	2	2	1	1	1	1	1	3	4	0	0.427393	1
4	4	2	4	3	3	4	5	4	3	3	3	4	4	4	4	4	5	5	5	5	4	4	2	2	2	1	1	2	2	2	3	1	3	2	0	0.427393	1
5	4	4	4	4	5	5	4	3	3	3	3	4	4	4	5	4	4	4	4	4	4	1	1	2	3	2	2	3	4	3	3	1	3	2		2.93932	2
4	4	2	4	3	3	4	4	2	1	3	3	3	4	3	5	5	4	3	4	4	3	1	1	4	3	4	4	5	4	3	4	1	4		0	0.427393	1
3	3	3	3	3	3	3	3	3	1	1	2	4	3	4	4	4	5	4	4	4	3	5	5	1	3	1	1	4	2	2	3	1	4	4	0	1.56481	2
4	4	3	4	3	4	2	4	1	1	1	2	3	3	3	3	4	3	3	3	3	5	5	5	1	3	2	1	1	5	3	3	1	4	4	0	0.427393	1
5	4	4	4	5	5	5	5	2	2	4	4	4	2	2	4	4	4	4	2	4	5	4	4	4	3	2	3	1	4	4	4	1	4	4	0	0.427393	1
5	4	2	4	1	3	3	3	4	2	1	2	4	2	4	3	4	4	3	4	5	2	3	3	1	2	1	1	1	1	1	2	1	4	4	0	0.427393	1
4	4	1	3	4	4	4	4	3	2	2	2	4	4	4	4	4	4	4	4	4	4	3	3	1	2	1	1	2	2	2	4	1	2	4	0	1.86082	2
4	4	3	4	3	4	4	5	4	4	2	4	5	4	4	4	4	4	5	5	5	4	4	4	3	3	4	3	3	1	1	3	1	4	3	0	0.427393	1
5	5	3	4	3	3	4	3	3	2	2	3	4	3	4	4	3	3	3	3	4	4	3	3	2	2	1	1	2	3	2	3	1	3	4	0	0.427393	1
5	5	3	4	3	4	4	3	3	3	3	3	3	4	4	4	4	3	3	3	3	3	3	3	3	2	2	2	2	2	1	2	1	2	3	0	0.427393	1
5	5	2	5	5	5	5	3	1	1	1	1	5		4	4	4	1	3	3	5	3	3	3	2	2	1	2	2	2	3	3	1	4	4	0	1.56481	2
4	4	3	3	3	3	3	1	2	2	2	3	3	3	3	4	5	5	1	4	3	4	1	1	1	1	1	1	1	1	1	1	1	4		2	0.427393	1
4	4	3	3	4	4	4	4	2	1	3	4	4	4	4	5	4	4	3	2	4	4	4	4	3	2	2	2	3	3	3	3	1	4	2	1	1.56481	2
4	4	3	3	3	3	4	3	2	2	2	2	2	3	3	4	4	4	3	3	4	4	3	3	2	2	2	2	1	2	2	2	1	4	4	0	1.56481	2
5	4	3	4	4	3	4	4	5	2	2	3	4	4	4	3	4	5	4	4	4	4	3	3	2	2	2	2	1	1	1	2	1	2	2	0	0.427393	1
5	5	3	3	4	4	4	5	3	2	3	3	3	3	3	4	3	3	3	3	3	4	2	2	2	2	1	1	1	2	1	1	1	2	2	0	0.536836	2
4	4	2	4	2	2	3	1	2	1	2	5	3	3	2	4	2	5	4	4	5	2	3	2	2	1	1	1	3	4	4	4	1	4	4	0	0.427393	1
5	4	2	5	3	3	5	5	1	2	2	2	5	5	4	3	5	3	3	3	2	2	5	5	1	2	1	1	1	1	1	4	1	4	3	0	0.536836	2
5	4	5	4	5	4	4	3	3	2	3	4	4	4	2	5	5	5	4	5	3	4	4	4	2	3	2	1	1	1	2	5	1		2	2	0.536836	2
5	5	4	5	4	3	5	5	2	2	1	3	4	4	4	3	4	3	5	4	4	4	4	4	2	2	3	3	2	3	1	4	1	4	4	0	0.427393	1
5	5	5	5	5	3	4	3	3	3	3	3	5	4	4	4	5	5	5	4	5	5	4	4	1	1	1	1	2	2	1	3	1	2	3	0	0.536836	1
4	4	2	4	4	4	5	2	4	1	3	5	5	5	4	4	4	5	5	5	5	5	5	5	2	3	1	1	4	4	4	4	1	4	2	0	0.427393	1
4	2	2	3	2	4	4	1	1	1	1	1	4	4	4	4	4	4	4	4	4	2	2	2	1	1	1	1	2	2	2	1	1	4	2	0	1.56481	2
5	5	4	5	4	5	5	3	5	3	3	3	5	5	5	5	5	5	5	5	5	5	3	3	1	2	1	1	1	1	1	1	1	2	2	2	2.93932	2
5	5	5	4	5	4	5	4	4	2	2	3	5	5	5	5	5	5	5	5	5	5	1	1	3	2	2	1	1	4	4	1	1	3	3	0	0.536836	1
5	5	4	5	5	3	5	5	2	2	3	4	5	5	5	5	5	5	5	5	5	5	4	4	3	3	1	2	1	5	5	5	1	3	2	0	0.427393	1
5	5	5	5	5	5	5	5	4	3	3	3	5	5	5	3	5	5	3	5	5	4	3	3	1	1	1	1	2	2	1	1	1	3	4	0	0.536836	2
4	4	2	3	4	3	4	4	2	3	3	2	2	2	2	4	4	3	3	3	5	4	5	5	3	3	3	3	2	2	3	3	1	4	4	0	0.536836	1
5	5	5	5	5	5	5	5	3	1	1	3	4	5	5	5	5	5	5	5	5	5	1	2	2	2	2	1	1	1	1	1	1	4	2	2	0.536836	2
5	5	4	4	5	2	4	3	2	1	4	3	4	3	3	5	5	5	2	4	2	4	1	1	2	3	1	3	4	4	4	5	1	4	3	0	0.427393	1
5	5	3	4	3	2	4	4	3	3	3	3	4	4	4	5	4	4	4	4	5	5	4	3	1	1	1	1	1	1	1	2	1	3	3	0	0.427393	1
5	4	4	4	3	4	4	4	3	2	3	3	5	4	4	5	5	3	3	3	3	3	3	3	2	3	2	2	2	2	2	3	1	3		0	0.427393	1
5	4	4	4	4	5	5	4	2	2	4	4	5	5	5	5	5	2	4	4	4	2	5	5	2	2	2	1	1	2	1	3	1	4	2	0	0.536836	1
5	5	5	5	5	5	5	5	2	2	3	3	5	5	5	5	5	5	5	2	5	5	4	4	3	2	2	3	1	1	1	5	1	3	2	0	1.56481	2
3	4	2	4	5	3	5	4	2	2	2	3	5	5	5	4	4	4	4	3	5	1	5	3									1	2	4	0	0.427393	1
5	5	3	4	4	4	3	3	3	2	3	3	4	4	4	4	4	5	5	4	4	4	4	3	2	2	1	2	2	2	2	4	1	4	4	0	0.427393	1
5	5	5	5	5	5	5	4	3	2	2	4	5	5	4	5	5	5	4	4	5	3	4	5	1	1	1	1	1	2	1	2	1	3	4		0.427393	1
3	3	3	3	3	3	4	4	3	3	3	3	4	4	4	5	5		3	3	5	3	3	1	1	1	1	1	1	1	1	1	1	4	4	0	2.93932	2
5	4	4	4	4	3	4	3	4	3	3	3	4	4	4	4	4	4	4	4	4	4	3	3	3	3	3	3	4	4	4	3	1	2	2	0	2.93932	2
4	4	3	4	4	4	4	4	4	2	4	2	2	3	2	4	4	3	3	3	2	2	4	4	2	3	2	2	1	2	1	2	1	3	4	0	1.86082	2
4	4	3	3	4	2	4	4	4	2	4	4	4	3	4	4	4	3	2	3	4	2	3	4	1	2	1	2	1	1	1	4	1	3	2	0	0.427393	1
4	4	3	4	3	3	3	4	5	2	3	3	4	3	3	4	4	5	4	4	4	4	4	4	2	3	2	1	3	3	1	3	1	2	4	0	0.536836	1
4	4	3	4	4	4	5	4	4	2	4	3	5	5	5	4	4	2	2	3	4	2	4	5	1	1	1	1	2	3	1	1	1	2	4	0	0.536836	1
5	5	4	4	4	4	4	5	5	4	4	4	4	5	4	4	5	4	4	4	5	4	5	5	3	3	2	2	2	4		4	1	2	2	2	1.56481	2
3	4	4	3	4	4	4	4	3	2	2	3	5	5	5	5	5	3	4	4	4	2	3	3	3	2	1	1	2	1	1	3	1	4	2	0	0.536836	1
4	3	4	4	5	5	4	5	1	1	2	3	4	5	4	5	4	4	3	4	5	3	5	4	3	4	2	1	1	2	2	5	1	2	2	2	0.427393	1
3	3	2	3	1	2	4	4	5	2	2	2	4	3	3	4	3	4	3	4	4	3	3	3	2	2	2	2	1	2	1	4	1	2	2	0	0.427393	1
5	4	4		4	4	4	4	3	2	3	3	3	4	4	5	5	5	4	4	5	3	5	4	2	3	2	2	1	6	5	4	1	4	3	0	2.93932	2
4	3	3	3	4	3	2	4	4	1	1	4	3	4	3	4	4	4	5	5	5	5	2	2	3	3	1	1	3	3	3	3	1	4	2	0	0.427393	1
5	5	4	4	4	2	5	3	3	2	3	3	4	3	2	4	4	5	4	2	5	5	5	5	4	3	3	3	1	3	5	4	1	4	4	0	0.536836	2
3	3	3	3	4	4	4	4	4	2	3	3	4	4	3	2	4	5	4	5	4	3	4	4	4	4	3	1	4	4	4	4	1	2	4	0	0.427393	1
4	4	2	4	3	2	4	3	3	2	3	2	4	3	3	3	4	3	4	2	5	4	5	5	2	4	2	1	1	2	1	5	1	2	2	0	0.427393	1
4	4	3	4	4	3	3	3	2	2	2	3	3	4	4	3	4	3	3	2	3	2	5	5	3	4	4	4	2	4	1	6	1	2	4	0	1.56481	2
4	4	4	4	4	3	5	4	1	2	3	2	4	3	2	4	4	5	2	2	5	2	4	5	1	1	1	1	1	1	1	1	1	3	2	0	0.427393	1
4	3	3	4	5	3	4	5	3	2	2	3	4	4	3	3	4	4	4	3	4	3	5	4	2	3	3	3	2	3	2	4	1	2	4	0	0.427393	1
5	5	4	4	4	2	4	3	3	2	2	4	4	2	2	3	4	5	5	2	5	5	4	4	2	2	2	1	3	4	4	3	1	4	4	0	1.86082	2
3	3	3	3	3	3	3	3	5	1	2	1	4	5	5	4	3	3	3	5	5	4	5	5	2	3	3	3	4	4	4	4	1	2		2	0.427393	1
4	4	3	3	4	4	4	4	3	3	3	2	4	4	4	5	4	3	2	3	2	3	5	4	2	2	2	1	1	2	1	2	1	2	2	0	2.93932	2
5	5	4	4	4	3	4	4	5	2	2	4	4	4	4	2	2	4	3	5	4	5	5	4	1	3	1	2	1	2	1	3	1	3	2	0	0.427393	1
5	5	4	5	5	5	5	5	3	2	4	4	4	4	4	5	5	4	5	5	5	2	3	4	3	3	2	1	4	1	1	5	1	3	2	0	0.536836	1
4	4	4	4	3	3	4	5	5	3	4	4	3	3	3	4	5	5	4	5	5	5	4	4	4	4	4	4	5	6	6	6	1	4	4	0	0.536836	1
4	4	3	4	4	4	4	4	1	1	2	2	2	4	2	4	4	2	2	1	4	1	5	5	3	4	4	4	1	4	4	5	1	2	4	0	0.427393	1
4	3	3	4	4	3	4	3	4	2	3	2	3	4	4	3	4	4	4	3	4	2	2	2	2	2	1	1	1	2	1	2	1	2	2	0	0.427393	1
5	5	5	4	4	4	5	5	4	4	2	5	3	4	3	5	4	4	4	4	4	5	5	4	2	3	2	2	1	6	1	4	1	4	4	0	0.536836	1
5	4	4	4	3	4	5	5	4	3	4	3	5	5	4	4	5	4	4	4	5	4	4	4	2	2	2	1	1	1	1	1	1	4	2	2	0.536836	1
4	3	2	4	1	3	4	3	3	3	2	3	3	3	3	3	3	3	3	3	3	3	4	4	2	3	2	3	4	4	4	4	1	2	4	0	0.536836	1
4	4	3	2	4	5	4	4	1	1	2	2	4	4	4	4	5	3	3	2	4	2	4	5	2	2	1	1	2	4	2	5	1	4	4	0	0.427393	1
5	5	3	4	4	2	4	3	4	2	3	4	4	4	4	4	4	4	4	4	4	3			2	2	1	1	4	4	4	6	1	4	4	0	0.536836	1
4	4	4	4	4	3	4	4	5	3	3	3	3	3	3	4	3	4	4	4	4	4	3	5	1	2	2	1	1	2	1	3	1	4		0	0.536836	2
5	4	1	4	3	4	4	3	2	1	1	3	4	3	4	4	3	4	3	3	5	4	2	1	1	1	1	2	2	1	1	2	1	3		2	0.427393	1
5	4	3	4	4	4	4	4	4	4	4	3	4	4	4	4	4	3	4	4	4	4	2	2	1	1	1	1	1	1	1	1	1	2	2	0	0.536836	2
4	4	3	4	3	3	4	3	2	2	2	2	2	3	3	4	3	4	4	3	4	2	5	5	2	1	1	1	1	1	1	1	1	3	2	0	0.536836	2
4	5	1	5	4	4	2	4	2	2	1	2	4	5	4	5	4	4	4	2	4	1	3	2	1	3	1	1	1	1	1	1	1	2	2	0	0.536836	1
4	4	3	3	3	3	3	4	4	3	3	3	3	4	4	4	4	4	3	4	4	3	2	2	2	2	2	2	2	2	2	2	1	3	2	0	1.56481	2
4	4	3		4	4	4	4	3	2	3	3											3	3	1	1	1	1	1	1	1	2	1	3	2	0	1.56481	2
4	4	2	3	2	4	3	3	3	2	2	2	3	3	3	3	3	3	3	3	4	4	3	3	2	2	2	2	2	2	2	1	1	2	2	2	0.536836	1
4	4	4	3	3	3	4	5	3	3	3	3	4	3	4	4	4	5	3	5	5	5	2	2	1	1	1	1	1	1	1	1	1	2	2	0	0.536836	1
5	4	2	3	2	2	4	2	1	1	2	1	2	5	1	4	4	2	5	3	4	3	5	5	2	3	1	1	1	2	2	4	1	3	4	1	0.536836	1
5	5	4	5	4	5	5	4	3	1	3	1	5	5	5	5	5	5	5	5	5	5	5	5	2	2	1	1	2	1	1	4	1	2	2	0	0.536836	1
5	5	2	3	2	4	4	3	2	2	2	2	4	3	3	4	4	3	4	3	4	2	3	3	3	2	1	2	1	1	1	1	1	3	2	0	0.427393	1
5	4	3	4	5	4	4	5	5	2	2	2	4	3	3	5	5	5	5	5	5	4	5	5	1	3	2	2	1	3	1	4	1	2	4	0	0.427393	1
4	5	4	4	5	4	4	5	4	2	2	2	4	5	5	4	5	5	4	4	4	2	4	4	2	3	2	1	2	2	2	2	1	4	4	0	2.93932	2
5	4	5	5	5	5	5	5	1	1	1	2	5	4	4	5	4	5	4	4	4	4	5	5	3	2	2	2	2	6	6	6	1	2	2	2	1.56481	2
4	5	3	4	4	5	3	4	2	3	3	3	4	4	4	5	4	4	4	3	5	4	5	5	3	3	3	3	5	4	4	5	1	3	4	0	1.56481	2
5	4	3	4	4	4	4	2	3	2	1	2	3	3	3	3	3	3	3	3	5	3	4	4	2	1	2	2	3	2	2	3	1	2	2	0	0.536836	1
5	4	3	5	4	4	4	4	4	2	2	2	3	3	3	4	4	3	3	3	4	4	4	4	3	3	2	2	3	3	2	4	1	2	2	0	0.536836	1
4	4	3	5	4	4	5	5	4	2	2	3	4	4	4	4	5	4	3	4	4	4	4	4	2	2	2	1	1	2	2	3	1	3	4	0	1.56481	2
4	2	4	3	5	4	4	5	1	2	2	2	4	5	4	4	4	4	4	5	4	4	3	3	2	3	2	1	1	3	1	2	1	4	2	0	0.536836	1
5	5	5	5	5	5	5	5	5	4	4	5	5	5	5	5	5	4	5	5	5	5	3	3	2	3	1	2	2	2	1	1	1	3	2	0	0.427393	1
3	3	3	3	3	3	3	3	3	3	3	3	3	3	3	3	3	3	3	3	3	3	1	1	1	1	1	1	1	1	1	1	1	4	4	0	0.427393	1
3	4	3	4	4	2	4	4	1	3	3	4	4	4	4	3	4	3	3	2	4	4	4	5	3	2	1	2	3	1	4	5	1	4	4	0	0.536836	1
5	5	3	4	3	3	3	3	1	2	3	3	3	3	3	4	4	4	3	3	4	4	2	2	1	2	1	1	1	2	1	2	1	4	4	0	2.93932	2
5	5	4	5	5	4	5	5	3	3	3	5	5	5	5	5	5	4	5	4	5	3	3	3	1	1	1	1	1	1	1	1	1	2	3	0	0.427393	1
4	3		4	4	4	4	5	1	1	2																						1			2	0.427393	1
5	5	5	5	5	4	5	4	4	4	4	3	5	5	5	5	5	4	5	5	5	5	2	3	1	1	1	1	1	1	1	1	1	4	4	0	0.536836	1
5	5	5	5	5	5	5	5	2	2	3	4	4	4	4	4	4	5	4	4	5	3	4	4	1	2	1	1	1	1	1	2	1	4	2	0	1.56481	2
5	4	3	3	2	2	3	2	3	1	3	3	3	3	2	2	3	5	3	4	5	2	3	2	1	3	1	1	3	2	1	2	1	2	2	0	0.536836	1
2	4	2	3	2	2	2	4	2	2	3	3	4	1	2	4	5	4	5	4	5	2	3	4	2	2	2	3	2	4	1	5	1	4	4	0	0.536836	1
4	4	2	4	4	4	4	4	2	2	3	3	4	4	4	4	4	4	3	4	4	3	5	5	2	2	2	2	2	2	1	2	1	2	3	0	0.536836	1
4	3	1	3	4	1	2	3	2	1	4	1	2	3	2	3	3	2	2	2	4	1	3	3	1	2	1	1	1	1	1	2	1	2	4	0	0.536836	1
4	4	2	4	5	4	4	5	2	2	1	1	5	5	5	5	5	2	2	1	4	4	4	4	2	3	1	1	2	4	2	4	1	4	4	0	0.536836	2
5	4	3	4	3	4	4	3	1	1	3	3	4	4	4	4	4	4	4	3	4	2	5	5	1	2	1	2	1	1	1	2	1	4	4	0	0.536836	1
4	4	4	4	5	5	5	5	3	2	2	1	4	3	4	4	4	3	2	2	4	2	5	5	3	3	3	3	1	4	5	4	1	4	4	0	1.86082	2
4	4	2	3	3	3	2	5	2	2	1	3	4	3	4	4	4	3	2	2	4	1	5	5	4	4	3	3	4	5	4	4	1	3	4	0	0.536836	1
4	5	3	4	4	2	5	4	3	4	3	3	4	3	4	4	4	4	4	4	4	3	3	3	2	1	1	2	2	1	1	2	1	4		2	0.536836	2
5	5	4	3	3	4	5	4	3	2	3	3	4	4	4	5	5	3	4	4	4	3	5	5	3	3	2	2	6	6	6	4	1	2	4	0	1.86082	2
4	4	2	2	3	3	4	4	2	2		3										2	5	5	2	2	2	2	2	2	1	2	1	3	2	0	1.56481	2
5	5	4	4	5	4	5	4	2	2	2	2	4	4	4	5	4	5	5	5	5	5	4	4	2	2	1	1	2	4	4	4	1	4	4	0	0.536836	1
5	1	1	4	3	5	5	4	1	1	1	1	5	4	4	2	5	5	4	5	5	2	2	2	1	4	3	3	1	1	4	4	1	3	4		0.427393	1
5	5	5	5	5	5	5	5	4	2	4	3	5	5	3	5	5	5	4	5	5	5	3	4	1	2	1	1	1	1	1	2	1	4	2	0	0.427393	1
4	4	4	4	3	4	4	4	2	2	3	2	4	4	3	4	4	4	4	4	4	3	5	4	3	3	2	3	4	4	4	4	1	2	2	0	1.56481	2
5	5	3	4	3	4	3	4	4	4	4	4	4	3	4	4	4	3	4	3	4	4	3	3	2	2	1	2	2	2	2	1	1	2		0	2.93932	2
4	4	2	4	4		4	2	1	2	3	3	5	3	3	4	4	4	4	2	4	4	3	3	1	2	1	1	1	1	1	3	1	2	2	0	0.536836	1
4	4	4	4	3	4	4	4	4	4		3	4	4	3	4	4	5	5	5	5	4	3	2	2	2	1	2	2	2	1	2	1	2	2	0	0.427393	1
4	4	5	3	5	5	5	5	2	2	3	4	5	4	5	4	5	5	3	4	4	3	3	3	2	1	2	2	3	3	3	1	1	3	2	0	1.56481	2
5	4	3	4	3	4	4	5	4	3	2	4	4	5	4	4	4	4	4	4	4	4	3	2	2	3	1	2	3	5	4	6	1	2	2	0	0.536836	1
5	4	4		4	4	4	5	3	2	2	3	5	4	3	5	5	4	4	4	4	3			1	1	1	1	1	1	1	1	1	4	4	0	0.536836	1
5	5	3	5	5	5	5	5	3	4	3	2	5	5	5	5	5	5	5	4	4	3	5	5	3	2	1	1	3	4	4	3	1	2	4	2	0.536836	2
4	4	4	4	5	4	4	3	2	2	3	4	4	4	5	4	5	5	5	4	5	5	5	5	2	3	2	2	2	2	2	2	1	3	4	0	2.93932	2
4	4	2	3	3	3	4	5	3	2	3		4	5	4	4	5	2		2	4	1	2	1	2	1	1	1	2	1	4	1	1	2		2	0.536836	2
5	5	5	5	5	5	5	5	5	3	5	3	5	5	5	5	5	5	5	5	5	5	2	2	1	2	1	1	2	2	1	1	1	2	4	2	0.536836	1
5	5	3	3	3	5	5	4	2	2	2	3	2	1	2	5	2	2	2	1	2	2	5	5	4	4	4	4	3	6	3	6	1	2	2	2	0.536836	1
3	3	1	5	1	4	1	3	1	1	2	1	4	5	2	3	4	4	3	5	5	2	5	5	3	3	3	3	5	6	6	6	1	3	4	0	0.427393	1
4	4	3	4	2	2	4	4	3	3	3	3	4	3	3	3	3	3	3	3	3	3	5	5	1	2	2	2	2	2	1	3	1	2	3	0	0.427393	1
4	4	2	4		3	4	4	2	2	4	4	4	4	4	5	5	4	3	4	4	3	4	4	1	2	1	1	1	3	1	2	1	3	4	0	0.427393	1
4	4	3	3	2	2	2	2	2	2	3	4	3	4	3	4	5	4	2	2	5	2	4	4	1	1	1	1	2	2	1	2	1	2	3	0	0.427393	1
5	4	4	4	4	4	4	3	1	2	3	3	2	4	4	4	3	4	4	2	4	4	3	2	1	2	2	1	1	2	2	2	1	4		0	0.536836	1
3	4	1	4	4	4	4	3	1	2	3	3	2	3	2	3	4	2	2	1	2	1	4	4	4	4	4	4	3	6	1	5	1	3	2	2	0.427393	1
5	5	3	4	3	4	4	2	3	1	4	4	3	3	3	4	4	4	4	3	3	2	4	4	1	3	2	1	1	1	1	1	1	2	2	2	1.56481	2
3	3	4	3	4	5	5	4	3	2	3	3	5	5	4	5	5	5	4	5	5	2	2	2	1	1	1	2	1	4	1	3	1	4	3	0	2.93932	2
5	5	4	4	3	3	4	3	3	2	2	3	4	3	2	4	4	5	5	2	5	5	3	3	2	2	2	1	3	2		4	1	4	4	0	0.536836	1
5	5	4	5	4	4	5	5	4	2	4	4	4	2	4	5	4	4	4	2	4	4	4	4	2	2	3	3	1	1	1	5	1	4	4	0	0.427393	1
4	4	3	1	4	2	4	4	1	1	2	2	4	4	4	4	4	3	4	4	4	2	4	4	4	3	1	3	4	3	2	4	1	2	4	0	0.536836	1
5	5	4	4	2	2	4	4	4	4	3	5	5	3	4	4	4	2	4	4	4	2	5	5	2	3	2	2	4	2	2	2	1	4	4	0	0.427393	1
4	4	3	3	4	3	4	3	4		3	3	4	4	4	4	4	4	5	4	4	2	2	4	3	2	2	2	2	2	2	4	1	4	4	0	0.536836	2
5	4	3	4	2	3	2	2	3	2	3	2	5	4	2	2	4	4	3	2	3	4	3	2	1	1	1	1	1	1	1	4	1	4	4	0	0.536836	2
5	5	3	3	5	4	2	3	3	2	3	4	5	4	3	4	5	5	4	4	5	5	2	2	1	2	2	1	1	3	1	2	1	4	3	0	0.536836	1
5	5	5	5	5	5	5	5	4	2	2	4	4	4	5	4	5	5	4	4	4	4	1	1	2	2	1	1	2	2	2	1	1	4	4	0	0.536836	1
4	4	4	4	4	4	4	5	2	2	3	3	4	4	4	4	4	3	3	4	4	2	4	4	1	2	1	1	2	1	1	1	1	3	4	0	0.536836	1
5	4	3	3	4	3	4	4	2	1	1	2	3	4	4	4	4	3	3	2	4	4	4	4	1	3	3	3	1	1	1	2	1	2	3	0	1.56481	2
5	4	5	5	5	4	5	5	4	3	4	4	4	5	4	4	5	4	4	5	5	3	3	2	1	1	1	1	1	1	1	1	1	3	4	0	0.536836	1
5	5	4	4	4	4	5	5	2	2	2	2	5	4	2	4	4	4	4	4	4	1	5	5	4	4	4	4	4	4	5	5	1	4	4	0	1.56481	2
5	5	4	5	5	5	4	4	5	3	3	4	4	4	4	5	5	4	3	5	5	5	5	5	3	4	1	2	3	2	2	5	1	3	4	0	0.427393	1
4	4	2	2	4	4	4	4	3	1	3	3	4	2	3	4	4	4	4	3	5	4	3	4	1	3	1	1	1	6	3	3	1	4	3	0	0.427393	1
5	5	4	4	5	4	5	3	3	2	3	3	5	5	5	4	4	3	4	3	4	4	3	3	2	3	2	2	1	5	5	5	1	2		0	2.93932	2
5	4	3	4	3	2	3	3	4	3	3	3	3	3	3	4	4	3	4	3	3	3	2	3	2	2	2	2	3	4	3	5	1	2	4	0	1.56481	2
4	4	2	3	4	3	2	4	5	2	2	3	3	3	3	4	4	4	4	4	4	2	3	3	4	4	4	4	5	4	4	4	1	2		0	1.56481	2
5	5	3	4	3	3	2	5	5	4	5	5	4	4	1	5	5	5	5	5	5	5	3	3	3	3	1	3	2	2	2	6	1	3	4		0.536836	1
4	5	2	4	4	4	4	5	2	1	3	2	4	4	2	4	4	4	2	2	4	2	5	5	2	2	2	1	3	1	1	2	1	4	4	0	0.427393	1
4	2	1	2	2	2	4	2	3	1	1	1	4	4	5	5	5	4	4	2	4	1	4	4	1	1	1	1	1	1	1	1	1	2	2	0	0.536836	1
5	3	2	4	4	4	5	5	5	1	2	3	4	4	4	4	5	4	5	5	5	4	4	4	1	3	2	2	1	1	3	5	1	4	4	0	0.536836	1
5	5	4	4	4	3	4	3	2	1	3	3	4	4	4	4	4	2	2	3	4	3	4	4	2	2	2	2	1	2	1	1	1	2	2	2	0.536836	2
3	2	2	3	2	2	4	3	4	2	4	2	4	4	2	4	4	4	3	4	5	3	2	2	2	3	1	1	2	3	3	4	1	3	2	0	0.427393	1
5	4	4	4	5	4	5	4	1	2	2	3	4	3	1	3	4	4	4	2	2	4	5	5	2	3	2	2	3	4	4	4	1	4	4	0	0.536836	1
3	3	1	1	1	1	1	3	2	1	1	1	1	2	1	3	1	5	3	5	5	4	4	5	1	2	1	1	3	3	1	4	1	3	4	0	1.56481	2
4	4	3	4	4	4	4	4	4	2	3	2	4	4	4	4	4	5	3	5	5	5	3	3	1	2	1	1	1	2	1	2	1	2	2	0	0.427393	1
5	5	5	5	4	5	5	4	5	2	5	4	5	5	4	5	4	5	4	5	5	5	5	5	1	3	2	2	1	1	1	4	1	4	4	0	0.536836	2
5	5	5	5	5	5	5	4	4	1	2	4	5	4	3	4	5	5	5	5	5	5	5	5	1	1	1	1	1	1	1	1	1	4	4	0	0.536836	1
5	5	3	5	5	5	5	5	5	3	3	3	5	5	5	5	5	5	5	5	5	5	2	3	1	1	1	1	1	5	1	3	1	2	2	0	1.56481	2
4	1	1	4	4	4	2	1	1	1	1	1	5	5	5	2	4	5	5	4	5	2	5	4	1	1	1	2	1	1	1	2	1	2	2	0	0.427393	1
4	3	3	4	4	4	3	5	5	2	3	2	5	3	5	4	5	2	3	5	5	5	3	3	1	1	1	1	1	1	1	2	1	4		0	0.427393	1
4	4	3	4	4	4	4	4	4	2	4	3	4	4	3	5	4	4	4	4	4	2	5	5	2	4	1	1	1	3	1	4	1	4	4	0	0.536836	1
5	5	4	5	5	4	4	5	5	3	4	3	4	4	4	5	5	5	5	5	5	5	5		2	2	1	1	1	2	4	4	1	4	4	0	1.56481	2
4	4	4	4	4	4	4	4	4	2	3	3	4	5	4	4	5	4	3	2	4	2	4	4	1	2	1	1	1	1	1	2	1	2	2	0	2.93932	2
4	4	4	3	4	4	4	5	3	2	3	3	5	4	5	4	5	5	5	4	5	4	3	2	4	4	4	4	6	5	5	6	1	2	4	0	1.86082	2
4	4	4	4	5	4	5	4	2	2	2	2	5	4	4	4	4	3	3	2	2	4	2	2	2	2	2	2	2	2	2	1	1	2	2	2	0.427393	1
4	3	3	2	2	3	3	4	2	2	3	3	4	3	4	4	4	3	3	3	2	2			2	3	3	3	2	6	5	5	1	2	4	2	0.536836	1
5	5	4	5	5	5	5	5	2	2	3	3	4	4	5	4	5	4	3	4	5	2	5	5	1	3	1	1	1	6	6	5	1	2	4	0	0.427393	1
5	5	5	5	5	5	5	5	5	2	4	4	2	5	5	5	5	5	5	5	5	5	4	2	1	1	1	1	1	1	4	1	1	4	4	0	0.536836	2
5	4	2	3	4	5	5	5	3	2	2	3	4	5	4	5	5	2	4	5	5	2	3	2	2	3		3	2	2	2	6	1	4	3	0	0.427393	1
5	5	3	4	4	4	4	5	4	3	3	3	4	4	4	5	4	3	2	4	4	4	5	5	3	3	1	1	3	3	2	3	1	3		0	0.536836	1
4	4	3	3	2	3	3	3	2	2	2	2	4	4	3	4	5	4	4	4	5	5	2	2	2	2	2	2	1	2	2	5	1	4	4	0	0.536836	1
5	5	4	4	4	4	4	4	5	4	4	4	4	4	4	5	4	5	4	4	4	4	4	4	2	4	2	3	3	3	4	4	1	3	2	0	0.536836	1
4	4	2	4	2	4	2	4	4	2	2	4	4	2	2	4	4	4	4	4	4	2	2	2	2	2	1	1	2	3	1	3	1	3	4	0	0.536836	1
5	5	4	5	5	5	5	5	2	3	3	4	4	4	4	4	4	4	4	5		2	3	3	2	2	2	2	1	2	2	4	1	2	2	0	0.427393	1
4	4	4	3	4	3	4	4	3	2	3	3	5	5	5	5	5	4	5	5	5	3	4	4	1	2	2	1	1	6	4	2	1	2	2	0	0.427393	1
5	5	4	5	4	4	4	4	2	2	2	4	4	4	4	4	4	4	4	4	4	4	4	4	2	2	2	2	2	3	2	4	1	4	4	0	0.536836	2
2	2	1	2	2	2	4	1	1	1	1	3	5	5	5	4	4	4	1	1	3	1	3	3	3	3	1	3	2	2	2	2	1	2	2	0	0.536836	1
5	5	4	4	4	4	5	5	4	3	3	4	4	4	3	3	4	5	4	5	5	4	4	4	3	4	4	4	4	4	3	6	1	4	3	0	0.536836	1
4	4	2	4	2	2	2	3	1	2	2	3	4	3	4	3	3	3	2	2	4	1	3	3	2	2	1	2	3	4	2	3	1	3	2	2	0.427393	1
3	3	3	3	4	5	4	5	1	1	4	1	4	4	3	5	5	3	2	2	2	4	5	4	2	3	2	2	3	6	5	2	2	4	4	0	1.86082	2
4	4	2	4	3	4	4	5	1	1	1	1	5	5	4	2	4	4	2	2	5	3	4	2	1	2	1	2	2	1	1	3	2	3	4	0	1.86082	2
4	3	3	4	5	4	5	5	2	1	2	3	5	5	2	4	3	3	4	1	5	5	4	2	2	2	3	3	1	1	2	3	2	4	4	0	0.427393	1
5	5	3	5	5	5	5	4	2	1	2	1	5	5	5	5	5	5	2	2	2	2	4	4	2	3	2	2	1	2	2	2	2	2	2	2	1.86082	2
4	4	2	3	4	4	2	5	2	1	1	2	4	4	4	4	4	4	4	5	5	3	3	5	3	3	3	3	3	3	4	4	2	2	4	2	1.86082	2
3	4	4	3	4	5	5	4	4	1	2	3	3	3	3	2	4	4	4	4	5	3	1	1	2	2	2	2	3	3	3	4	2	3	4	2	1.56481	2
5	5	5	5	5	5	5	5	3	1	1	2	5	5	5	4	4	3	3	3	3	3	3	3	2	2	2	2					2	3	3	0	0.427393	1
5	5	3	5	5	5	5	5	1	1	2	2	3	5	5	5	5	3	2	2	5	3	5	4	2	2	1	2	2	1	1	5	2	4	2	0	0.427393	1
5	5	3	4	5	5	4	5	1	2	2	2	5	5	4	3	5	3	3	3	3	5	3	3	2	2	2	2	3	2	2	3	2	2	4	2	1.56481	2
5	5	5	5	5	5	5	4	2	2	5	2	5	5	5	5	5	5	5	5	5	5	4	4	2	1	1	1	2	2	2	1	2	4	4	0	2.93932	2
5	5	4	5	5	5	5	5	2	2	5	2	5	5	5	5	5	5	5	4	5	5	4	2	3	1	1	1	2	2	1	1	2	4	4	0	0.427393	1
3	4	3	4	3	3	3	5	1	1	3	3	4	3	3	3	3	3	3	3	3	3	4	4	2	2	2	2	1	2	2	3	2	4	4	0	0.536836	2
5	5	1	5	5	5	5	5	3	1	3	2	5	5	5	5	5	5	5	5	5	5	5	5	2	2	2	1	3	2	1	2	2	4	4	0	0.536836	2
3	3	3	3	3	3	3	3	2	1	1	1	4	4	4	5	5	5	5	5	4	5	3	3	2	2	2	2	3	2	4	4	2	4	4	0	2.93932	2
4	4	4	5	5	4	5	5	5	3	3	2	5	5	4	3	4	5	5	5	5	4	4	4	1	1	1	1	1	3	1	1	2	2	4	0	0.536836	2
5	5	4	5	4	4	5	5	5	4	4	4	5	5	5	4	5	5	5	5	5	5	3	4	2	2	2	2	3	2	2	4	2	4	3	0	0.427393	1
																								1	1	1	1	1	1	1	1	2				1.86082	2
5	5	4	5	5	5	4	4	1	1	1	1	5	5	5	5	5	5	5	3	4	2	5	5	3	3	3	2	3	2	2	4	2	4	4	0	2.93932	2
2	3	3	4	2	4	4	3	1	1	4	3	4	4	4	5	5	4	2	5	5	5	4	2	1	2	1	1	2	4	3	2	2	3	2		1.56481	2
3	2	3	2	4	4	4	5	1	1	1	1	5	5	5	5	5	3	3	2	5	5	5	5	1	2	1	1	2	3	2	2	2	3	4	0	0.536836	1
5	5	4	4	4	4	4	5	4	2	3	4	5	5	5	4	5	4	4	5	5	4	2	3	1	1	1	1	1	1	1	2	2	2	2	0	1.56481	2
4	4	3	3	3	4	5	3	2	3	3	3	5	5	5	5	5	3	5	5	5	3	4	3	3	3	1	3	4	2	4	4	2	2	2	0	0.427393	1
5	5	5	5	3	5	5	3	1	1	2	1	5	4	4	3	2	5	5	4	5	4	4	4	2	2	2	2	2	2	2	1	2	2	4	0	2.93932	2
3	3	3	4	5	5	5	1	1	1	1	1	5	5	5	4	5	3	2	1	5	5	5	3	2	3	3	3	3	4	4	5	2	4	4	0	0.536836	1
4	4	3	4	5	4	4	4	1	2	1	1	4	4	4	4	2	5	4	4	5	1	3	3	1	1	1	1	2	2	2	2	2	3	3	0	1.86082	2
4	3	1	3	2	4	3	4	1	1	2	2	5	4	4	4	3	4	4	4	4	5	5	5	3	4	2	1	3	4	4	4	2	4	4	0	1.86082	2
3	3	1	3	2	2	1	1	1	1	1	1	3	2	1	2	2	5	3	3	4	5	4	5	3	3	1	1	2	2	2	6	2	2	2	0	1.86082	2
5	5	1	5	5	5	5	5	2	3	5	4	5	5	5	4	5	5	5	5	5	5	3	2	1	1	1	1	1	1	1	1	2	4	4	2	1.56481	2
4	4	4	4	4	4	5	4	5	3	3	3	1	5	5	4	4	5	1	5	5	5	3	3		2		1	1	1	2	1	2	3	4	0	1.56481	2
4	4	3	4	2	3	4	3	1	1	3	2													3	2	2	2	1	1	1	1	2			2	1.56481	2
4	4	3	4	3	4	4	3	1	2	3	2	4	4	4	3	4	4	4	5	5	5	2	2	2	2	1	2	2	2	2	2	2	2	4	2	0.427393	1
5	5	4	5	4	4	4	4	4	3	5	3	5	5	5	5	5	5	5	5	4	5	3	2	1	4	2	4	2	2	2	6	2	3	4	0	0.536836	1
5	5	4	3	4	4	5	3	3	1	4	4	1	5	3	5	5	5	5	5	5	5	4	3	1	2	1	1	1	2	1	1	2	4	4	1	1.56481	2
3	4	2	2	4	4	4	4	2	1	3	3	5	5	5	4	3	4	4	3	3	2	2	2	1	1	1	1	1	1	1	1	2	2	4	0	2.93932	2
5	4	4	5	5	3	3	3	1	1	1	1	5	5	4	4	5	5	3	5	5	5	5	5	3	4	3	2	3	5	4	5	2	4	2	0	1.56481	2
4	3	3	4	3	4	2	2	4	3	4	3	3	3	2	4	5	3	4	4	4	4	4	2	2	2	1	1	1	1	1	3	2	3	4	2	1.86082	2
3	3	3	4	5	5	5	3	1	1	1	5	4	3	5	3	4	5	5	5	5	3	4	5	1	2	1	2	1	2	2	1	2	4	4	0	1.86082	2
5	4	4	4	4	4	5	4	1	3	3	3	4	4	5	4	4	5	5	4	2	5	4	4	1	3	2	1	1	1	1	1	2	2	4	2	0.536836	2
5	5	4	5	5	4	4	4	2	1	2	2	5	5	5	5	5	5	4	5	4	4	5	5	2	2	2	1	2	2	1	1	2	4	4	2	1.86082	2
4	4	3	3	4	3	3	3	2	2	2	2	4	3	4	4	4	5	4	1	5	1	5	5	2	2	3	3	6	6	6	6	2	2	4	2	0.536836	2
3	3	3	3	4	4	4	3	3	2	3	2	4	4	4	5	4	5	3	5	5	3	3	2	1	1	1	1	1	1	1	1	2	2	4	0	0.536836	2
5	5	5	5	4	5	4	5	2	4	1	3	4	4	4	3	4	5	5	5	5	5	2	2	1	2	1	1	2	1	2	2	2	4	2	0	0.536836	1
5	5	4	4	3	4	3	5	1	1	2	3	5	5	4	4	4	4	3	4	5	4	3	3	2	2	1	2	2	2	2	2	2	4	3	0	0.536836	2
5	5	3	5	2	2	4	2	4	3	1	2	4	5	5	4	5	5	4	5	5	5	3	4	1	1	1	1	1	1	1	1	2	2	4	0	1.56481	2
4	4	4	4	4	4	4	4	1	3	3	2	5	4	5	4	4	2	3	4	5	5			4	4	4	4	6	6	6	6	2	4	4		0.536836	2
4	3	3	3	3	4	4	5	3	1	2	3	4	4	4	4	4	3	3	3	2	3	4	3	2	3	1	2	1	1	1	2	2	3	4	0	0.536836	2
5	5	3	4	3	3	3	2	4	2	3	3	4	4	4	5	5	5	4	5	5	5	5	3	2	3	1	1	3	1	1	3	2	4	4	0	1.56481	2
5	4	2	5	5	4	5	5	2	2	2	1	5	5	5		5	5	3	5	5	5	3	3	1	1	1	1	1	1	1	2	2	4	4	2	1.56481	2
5	5	5	5	5	4	5	5	1	1	1	1	5	5	5	5	5	5	5	5	5	5	2	2	1	2	1	2	1	1	1	1	2	4	4	2	0.536836	1
5	5	5	5	5	5	5	4	2	2	1	1	5	5	5	5	5	5	4	5	5	5	3	2	1	2	2	2	3	1	1	4	2	4	4	2	0.536836	2
3	4		4	3	2	3	4	1	1	2	2	5	3	5	4	2	4	2	4	4	3	5	5	3	3	3	4	4	6	3	6	2	4	4	0	0.536836	1
5	5	5	5	5	5	5	5	2	1	2	2	5	4	5	4	5	5	5	5	5	5	4	4	2	2	1	2	2	2	2	2	2			0	1.56481	2
	4	4	5	4	4	4	5	3	2	3	2	5	4	3	4	5	5	3	3	3	5	2	3	2	3	2	2	1	1	2	2	2	2	4	0	1.56481	2
4	4	3	3	4	3	4	5	5	1	4	1	4	5	5	4	5	5	2	4	5	1	5	5	1	4	3	4	1	1	1	4	2	2	4	0	1.56481	2
5	5	5	5	5	5	5	5	3	2	3	2	4	5	4	5	5	5	3	5	5	5	3	3	2	3	3	2	3	1	1	5	2	3	3	0	0.427393	1
4	5	2	5	5	4	5	4	3	1	2	2	5	5	5	5	4	2	2	3	2	5	5	5	1	2	2	1	2	2	1	2	2	4	4	0	1.86082	2
5	5	5	5	5	5	5	5	1	1	1	1	5	5	5	5	5	5	5	5	5	5	2	2	2	2	2	2	2	1	1	1	2	4	4	2	1.86082	2
5	5	5	5	5	5	5	5	1	4	4	1	5	5	5	5		5	3	5	5	5	3	4	2	3	2	2	2	6	3	5	2	2	2	2	0.427393	1
5	5	4	5	4	4	4	3	2	2	2	3	3	3	3	3	3	3	2	3	3	2	4	5	2	2	2	2	4	5	5	4	2	2	4	0	1.56481	2
5	5	5	4	5	5	5	4	2	2	4	4	5	5	5	5	5	5	5	5	5	5	4	3	1	1	1	1	1	1	1	1	2	4	2	2	1.56481	2
5	5	4	5	3	4	4	4	2	2	4	3	4	4	3	5	5	5	3	2	4	4	3	3	2	2	1	2	2	5	1	4	2	4	4	0	0.536836	1
2	2	3	3	2	4	3	3	1	1	1	1	3	3	3	4	4	4	4	4	5	3	5	5	2	1	1	1	2	2	1	2	2	3	2	0	1.56481	2
5	2	4	5	5	5	5	5	1	1	1	1	5	4	4	5	4	5	5	1	4	5	5	5	1	3	3	3	1	1	1	3	2	4	4	0	1.86082	2
3	3	3	3	2	3	4	1	2	1	2	4	5	4	4	4	4	5	4	5	5	3	2	2	1	2	2	1	1	1	1	1	2	3	3	0	0.536836	2
5	5	5	5	5	5	5	1	1	1	5	3	5	5	5	5	3	5	5	5	5	5	5	5	3	4	3	1	4	4	4	4	2	2	4	0	1.86082	2
5	4	4	4	5	4	4	4	2	1	3	3	5	4	5	4	4	3	4	5	5	5	4	4	1	2	2	2		2	2	3	2	2	4	2	0.536836	2
5	5	5	5	5	3	5	4	4	2	4	2	5	5	5	5	5	5	5	5	5	3	1	2	1	1	1	1	1	1	1	1	2	2	4	2	0.427393	1
5	5	4	4	3	5	4	3	2	2	2	3	4	4	4	5	5	5	4	4	4	5	4	4	1	3	2	2	1	4	1	5	2	2	3	0	1.86082	2
5	5	4	5	5	5	4	4	1	2	1	4	4	3	3	4	5	4	3	2	4	3	5	4	2	3	1	2	2	2	2	4	2	3	2	0	0.536836	1
4	3	2	3	1	3	4	5	3	1	1	2	4	5	3	4	5	5	3	5	5	2	5	4	3	4	2	2	3	2	1	2	2	4	4	0	1.56481	2
4	4	3	3	4	4	4	4	1	1	1	1	4	4	3	3	4	5	3	4	5	5	5	5	2	2	1	2	4	5	4	3	2	4	4	0	1.56481	2
5	5	4	4	5	5	5	5	2	1	1	2	5	5	5	5	5	5	4	5	5	5	3	2	2	2	1	2	2	1	2	2	2	2	4	0	0.536836	1
5	4	3	4	4	4	4	4	1	1	1	1	4	4	4	5	4	3	2	2	2	3	3	4	3	3	2	3	4	4	4	4	2	4	4	0	0.536836	2
5	5	5	4	5	5	5	4	2	2	2	1	5	5	4	4	5	5	5	5	5	5	4	4	1	2	3	3	1	3	4	3	2	2	4	0	1.56481	2
5	5	1	5	5	4	5	5	3	1	3	3	5	5	5	5	5	5	4	3	1	5	5	5	4	4	3	3	4	6	4	4	2	2	4	0	0.536836	1
5	5	5	5	5	5	5	5	2	2	4	4	4	4	5	5	5	4	5	4	4	5	2	2	2	3	3	3	2	2	2	5	2	3	4	0	1.56481	2
5	5	5	5	5	5	5	5	1	1	1	3	5	5	5	5	5	5	5	5	5	5	1	1	1	1	1	1	1	1	1	1	2	3	2	2	0.536836	2
5	5	4	5	5	4	5	3	2	4	4	3	3	4	4	5	5	5	5	2	4	5	3	3	1	2	1	1	1	1	1	1	2	4	4	0	0.536836	1
5	5	5	4	5	5	5	5	2	2	3	1	5	4	5	5	5	5	4	4	5	5	3	3	3	2	3	3	4	3	3	5	2	4	2	0	1.86082	2
5	5	3	4	4	3	5	5	1	1	3	3	4	5	4	5	5	5	5	3	2	5	4	3	1	2	1	1	1	1	3	2	2	3	4	0	0.427393	1
5	5	5	5	5	5	5	4	3	1	3	3	5	5	5	5	5	5	5	5	5	5	5	5	3	4	2	1	3	2	3	4	2	3	4	0	0.536836	1
5	4	3	3	4	4	4	5	1	1	1	1	5	5	4	4	4	2	2	2	1	3	3	3	1	1	1	1	1	2	1	1	2	4	4	0	0.427393	1
4	4	4	4	1	3	1	3	1	1	1	1	5	5	5	5	5	5	3	3	3	3	3	3	2	2	1	1	1	3	3	2	2	3	2	2	2.93932	2
5	5	4	4	5	5	5	5	2	1	4	3	5	5	5	4	4	4	4	4	5	5	2	2	2	3	2	1	2	2	2	2	2	2	4	0	1.56481	2
5	4	3	4	4	4	4	3	4	5	4	3	5	5	4	4	5	5	5	5	5	5	5	5	3	4	2	3	4	4	3	4	2	4	3	2	1.86082	2
5	5	4	4	4	5	4	5	5	3	4	3	5	5	5	5	5	5	3	3	4	3	1	1	3	4	4	4	1	4	3	2	2	2	4		1.56481	2
3	3	3	3	4	4	3	3	1	1	4	1	5	5	5	5	5	5	5	3	5	5	5	5	2	2	2	1	1	2	2	1	2	4	4	0	1.56481	2
5	5	3	5	5	4	3	5	1	1	3	2	3	3	3	4	3	3	3	3	2	3	3	3	2	2	2	1	2	2	2	2	2	2	4	2	1.86082	2
5	5	4	5	4	5	5	3	2	1	3	2	5	5	5	3	5	3	2	2	3	5	5	5	3	3	3	2	4	4	3	4	2	4	4	0	2.93932	2
5	4	4	4	5	5	4	4	2	2	2	2	5	4	4	4	4	5	3	3	2	4	5	5	3	4	3	4	4	2	2	5	2	4	4	0	0.536836	1
4	4	3	3	4	5	5	5	2	1	2	1	5	5	5	5	5	5	4	5	5	5	4	4	4	4	4	4	6	6	6	6	2	4	4	0	1.56481	2
5	5	5	5	5	5	5	4	1	2	3	3	5	5	5	5	5	5	5	5	5	5	3	3	1	1	1	1	2	3	3	2	2	2	4	0	0.536836	1
4	4	2	2	3	4	4	4	1	1	2	2	5	5	5	4	4	4	1	4	4	4	5	5	3	4	2	1		2	2	3	2	4	4	0	0.536836	1
	5	3	3	4	2	3	1	3	1	1	1	5	4	4	4	4	1	3	4	1	5	3	2	1	2	1	1	2	2	1	1	2	2	4	0	1.56481	2
5	5	4	4	4	3	4	1	1	1	1	1	5	3	3	1	5	5	3	5	5	3	4	4	1	3	1	1	1	1	1	1	2	4	4	1	1.56481	2
4	4	4	4	5	2	5	4	5	2	4	2	4	4	4	4	5	5	4	5	5	5	3	3	1	2	1	1	2	4	1	3	2	2	4	0	0.536836	2
2	5	5	5	5	5	5	3	1	1	4	1	1	1	2	1	1	1	1	5	5	5	1	1	1	2	1	1	1	1	1	1	2	4	4	1	0.536836	2
4	4	3	4	4	3	3	4	4	1	3	3	4	4	3	4	4	4	3	4	2	3	5	5	4	4	3	2	6	3	4	6	2	4	4	2	0.536836	2
2	2	4	3	4	1	5	3	5	1	2	2	5	5	4	5	5	5	5	5	5	4	4	5	1	3	1	1	3	2	2	2	2	2	4	1	0.536836	1
4	4	5	5	5	4	5	5	2	1	2	2	5	5	5	5	5	5	5	5	5	5	4	3	2	2	1	1	1	1	1	3	2	2	4	1	1.86082	2
5	5	5	5	5	5	5	3	3	1	1	1	5	5	5	5	5	5	5	5	5	5	2	2	2	1	4	1	1	1	1	1	2	4	4		1.86082	2
3	3	3	3	5	4	4	4	5	2	2	3				4		3	2				2	1	1	1	1	1	1	1	1	3	2	2	4	2	0.427393	1
5	5	5	5	5	5	5	3	4	2	4	1	5	5	5	5	5	5	5	5	5	4	2	2	1	2	1	1	1	1	1	1	2	4	4	2	0.536836	2
5	3	3	4	3	5	5	3	2	1	1	1	5	4	4	5	5	5	3	5	5	5	1	4	1	2	1	1	1	1	1	1	2	2	4	0	0.536836	1
5	5	5	5	4	5	5	5	3	2	3	2	4	3	4	5	4	4	5	5	5	4	3	4	3	3	2	3	4	4	3	5	2	4	4	0	0.536836	1
4	4	5	4	5	5	5	5	5	1	1	1	5			5	5	5	5	5	5	5	1	1	1	2	1	1	1	2	2	2	2	4	4	1	2.93932	2
2	3	1	3	2	5	1	3	1	1	3	1	5	3	5	4	3	3	3	3	3	3	3	3	2	2	2	2	2	6	2	2	2	3	4	1	0.536836	1
4	4	5	5	5	4	5	5	2	1	1	1	5	5	5	4	5	4	2	2	5	2	4	4	2	3	2	2	2	3	2	3	2	2	4	0	1.56481	2
3	4	2	2	3	1	3	3	1	1	1	1	3	3	3	4	4	3	3	3	3	3	1	2	3	2	3	2	4	4	4	4	2	2	2	2	1.56481	2
5	5	5	5	5	4	5	3	4	1	3	2	5	5	5	5	5	4		5		4	3	5	4	2	3	4	4	6	6	6	2	4	4	2	1.86082	2
5	5	5	4	5	5	5	4	1	2	2	2	5	5	4	5	5	4	4	5		5			3	2	3	3	4	3	3	3	2				1.56481	2
5	5	5	5	3	4	5	5	2	1	1	4	5	5	5	5	5	5	5	5	5	5	2	1	2	2	1	1	1	3	1	2	2	4	2	2	0.536836	2
5	5	5	5	4	4	5	4	5	1	2	3	4	4	4	5	5	5	5	5	5	5	2	2	1	2	1	1	1	4	1	1	2	4	4	2	1.56481	2
4	5	4	4	5	5	5	4	2	2	2	2	5	5	5	5	5	3	2	4	4	5	1	1	1	2	1	1	2	1	2	1	2	4	4	2	0.427393	1
5	5	5	5	4	4	4	4	2	1	3	3	5	5	5	5	5	5	5	5	5	5	2	2	1	2	1	1	1	1	1	1	2	3	4	0	2.93932	2
5	5	5	5	5	5	5	5	2	1	3	2	5	5	5	3	5	4	3	5	5	3	3	2	1	2	1	1	1	2	1	2	2	4	4	1	1.56481	2
5	5	5	5	5	5	5	5	2	2	1	2	5	5	5	4	5	4	3	5	5	4	4	3	2	3	3	3	3	4	3	2	2	2	2	0	2.93932	2
5	5	5	5	5	4	5	5	2	1	1	1	5	5	5	5	5	2	2	3	4	3	2	2	2	2	1	2	2	3	4	3	2	4	4	0	1.56481	2
3	3	3	3	4	3	3	3	3	4	4	4	3	3	3	3	3	3	3	4	5	3	4	3	2	3	3	2	4	4	5	5	2	4	4	0	1.56481	2
5	5	5	5	5	5	5	4		1			5	5	5	5	5	5	5		5		4	4	2	2	1	1	3	1	2	2	2	4	4	2	1.86082	2
5	5	5	5	5	5			2	1			5		5	5	5	5	5		5	3	2	4	2	2	1	1	1	4	2	1	2	2	4	2	0.536836	1
5	5	5	5	4	4	4	5	3	1	2	2	5	5	4	5	5	3	3	3	3	2	3	4	1	2	1	1	2	3	2	1	2	3	4	0	0.536836	2
5	5	4	5	5	4	3	5	3	2	2	3	5	4	5	4	4	3	3	4	4	2	5	5	3	3	4	3	4	4	4	4	2	2	2	0	0.536836	2
5	5	4	4	4	4	5	5	4	2	2	2	5	5	5	2	5	5	4	5	5	5	3	2	3	3	1	1	2	2	4	4	2	2	2	0	0.536836	2
5	4	3	4	3	4	4	3	4			2	5	4	5			5			5		3	4	2	3	2	2	1	1	1	2	2	4	2	2	0.536836	2
5	5	5	5	5	5	5	5	2	3	3	3	5	5	5	5	5	4	3	4	4	4	5	5	4	4	3	3	5	1	1	6	2	2	4		0.536836	1
3	4	3	3	4	4	4	3	4	1	1	2	2	5	4	5	5	5	5	5	5	3	4	4	1	2	1	1	1	2	1	2	2	2	4	0	1.56481	2
5	5	3	3	5	4	3	4	1	1	1	1	5	5	5	4	3	3	3	3	3	3	4	4	2	1	1	1	1	1	1	1	2	2	2	0	1.56481	2
4	5	3	4	5	5	5	5	4	1	3	3	5	5	4	5	5	5	2	5	5	5	2	1	1	2	1	1	1	1	1	1	2	2	4	2	1.56481	2
4	4	3	4	2	3	4	4	3	1	2	3	5	5	5	5	5	5	5	5	5	3	4	4	1	3	2	1	1	2	1	1	2	2	2	2	2.93932	2
3	4	3	2	3	2	4	5	1	2	2	2	5	5	5	3	5	5	4	5	5	5	4	3	2	3	3	3	5	6	6	6	2	4	4	0	1.56481	2
4	5	3	2	2	4	3	2	3	1	4	1	4	3	4	5	5	2	3	2	2	1	4	4	4	3	2	1	5	5	4	4	2	2	4	0	2.93932	2
3	3	3	3	3	3	3	5	2	3	3	2											5	5	1	1	1	1	1	1	1	1	2	4	2	0	1.56481	2
5	5	3	5	4	4	3	3	1	1	1	1	3	3	4	3	4	3	3	2	2	4	1	1	2	1	1	2	2	1	1	2	2	2	4	1	1.86082	2
5	5	5	5	5	5	5	5	2	1	4	4	5	4	5	5	5	4	4	4	2	5	5	5	3	4	4	3	4	4	4	6	2	2	4	2	1.56481	2
5	5	3	4	2	2	4	3	4	1	2	1	5	5	4	3	4	5	3	4	5	4	4	3	1	2	1	1	1	2	1	2	2	2	4	1	1.56481	2
4	4	3	3	4	3	5	5	2	2	3	3	4	4	4	4	4	4	4	4	4	2	2	4	1	2	1	2	1	1	1	2	2	3	4	2	0.536836	2
5	4	4	4	3	3	4	4	3	2	3	2	2	3	3	4	4	5	3	5	5	5	1	1	2	3	1	1	4	4	4	4	2	3	4	0	1.56481	2
5	5	1	4	3	3	4	3	2	2	1	5	5	5	3	5	5	5	2	1	5	1	5	5	2	3	2	2	1	1	1	3	2	2	3	2	0.536836	2
5	5	4	4	5	4	4	5	2	1	1	1	4	4	4	4	4	5	4	4	4	4	2	2	1	2	2		2	4	5	4	2	2	4	1	1.56481	2
5	5	4	5	4	5	5	4	1	1	1	1	5	5	5	5	5	5	5	4	3	3	5	5	3	3	3	3	4	5	4	5	2	4	4	0	1.86082	2
3	3	2	2	4	3		2	1	1	2	1	4	4	4	4	4	4	3	4	4	2	4	3	4	4	3	4	4	4	4	4	2	4	4	2	2.93932	2
4	4	2	4	4	4	4	4	2	1	2	2	4	4	4	4	4	4	3	4	4	4	3	2	2	4	2	4	2	6	6	6	2	3	3	1	1.86082	2
5	5	3	4	3	3	5	4	2	2	3	3	4	4	4	4	4	4	4	4	3	2	4	4	2	1	1	1	3	3	3	3	2	2	4	0	1.56481	2
5	5	4	5	5	5	5	4	3	2	2	3	4	5	5	4	4	5	5	5	5	5	3	3	1	1	1	1	1	2	1	1	2	2	4	0	2.93932	2
5	4	3	5	5	5	4	3	2	2	2	1	4	3	4	5	4	5	1	5	5	5	2	3	2	2	1	1	2	2	2	3	2	4	4	0	1.56481	2
4	3	1	3	1	1	1	1	1	1	1	1	3	2	2	2	3	5	5	5	4	5	4	4	1	2	2	2	1	3	2	3	2	4	4	2	1.56481	2
4	4	3	3	3	3	3	3	3	2	2	2											3	3	1	2	1	1	2	2	2	1	2	3	4	2	2.93932	2
4	3	2	4	3	3	4	2	1	1	1	2	4	4	3	3	4	5	4	4	5	4	1	1	1	2	1	1	1	5	1	1	2	4	4	1	2.93932	2
4	4	4	4	3	4	4	4	2	2	3	3	4	4	4	4	4	3	4	3	3	5	3	3	1	2	2	1	1	2	1	2	2	4	3	1	0.536836	2
4	4	3	4	3	4	3	2	1	1	1	1	4	4	4	3	4	4	4	4	4	4	5	4	2	2	2	1	2	2	1	3	2	4	4	2	1.56481	2
3	3	3	4	4	4	4	4	2	2	3	3	4	4	4	4	4	2	2	2	2	3	3	3	4	2	3	3	4	4	4	4	2	2	2	2	1.56481	2
5	5	5	5	5	5	5	5	2	1	1	2	5	5	5	3	5	5	4	5	5	5	4	4	1	2	1	1	1	2	1	2	2	2	4	2	0.536836	2
3	3	4	4	5	5	5	3	1	1	1	1	4	3	4	3	5	4	3	4	4	4	5	5	3	4	2	3	4	4	4	4	2	4	4	0	2.93932	2
5	5		5	5	5			2	1	2	2											3	3	3	1	4	4	4	4	4	3	2	2	4		2.93932	2
5	5	5	5	5	5	5	5	1	1	1	1	5	5	5	5	5	4	4	4	4	3	4	4	1	2	1	1	1	1	1	3	2	4	4	1	1.56481	2
2	2	3	2	3	3	2	2	1	1	1	1	4	4	4	2	3	3	2	4	4	1	5	5	3	3	3	3	3	4	4	3	2	2	4	0	2.93932	2
5	5	4	5	5	5	5	4	1	1	1	2	3	3	3	3	3	4	4	4	4	3	4	3	2	2	2	2	4	4	4	4	2	4	4	1	1.56481	2
5	5	3	5	4	5	5	4	1	1	2	3	4	4	4	5	5	4	3	3	3	3	5	5	2	3	2	1	2	1	2	2	2	3	4	0	2.93932	2
4	4	2	2	3	3	3	3	1	1	1	1	1	4	4	5	5	3	5	5	5	4	5	5	2	2	2	2	1	2	2	3	2	2	3	2	1.86082	2
5	3	2	3	5	4	4	3	1	1	1	1	5	4	4	3	4	2	1	4	4	1	3	4	1	4	3	2	1	1	1	4	2	2	4	0	1.56481	2
5	5	5	5	5	5	5	4	2	1	4	2	5	4	5	5	5	4	4	2	4	4	3	3	3	3	1	3	4	4	3	4	2	4	4	2	2.93932	2
4	4	1	3	3	3	3	2	1	1	1	1	5	4	4	2	4	3	3	2	2	2	5	4	1	1	2	1	2	2	1	2	2	4	4	1	1.86082	2
5	4	3	4	2	2	2	4	1	1	1	3	2	4	2	3	4	5	5	2	3	4	3	4	1	1	1	1	1	1	1	1	2	4	4	1	2.93932	2
5	4	3	4	5	5	4	3	1	1	1	1	4	4	3	3	3	4	4	5	5	5	4	4	2	4	3	3	2	1	2	5	2	2	4	0	2.93932	2
4	4	4	4	4	4	5	5	1	1	1	1	4	4	4	4	4	3	3	4	2	3	5	5	2	2	2	2	4	6	6	5	2		4	1	1.86082	2
4	2	2	2	3	3	3	4	2	1	1	1	4	4	4	4	5	4	2	4	3	3	1	1	2	1	1	1	1	2	1	2	2	4	2	2	1.86082	2
5	4	5	5	5	5	5	5	1	1	4	1	5	4	5	5	5	5	5	5	5	5	5	4	4	3	4	4	3	4	1	4	2	3	4	0	1.56481	2
5	5	5	4	5	5	4	3	1	1	1	1	5	4	4	5	4	5	4	5	5	5	4	4	1	1	2	1	1	1	1	4	2	4	4	0	1.56481	2
5	5	4	5	5	5	5	3	4	2	2	2	4	4	4	4	5	5	5	5	5	5	5	5	1	2	2	1	1	1	1	1	2	4	4	1	1.86082	2
5	4	2	5	1	4	4	5	1	1	1	1	4	3	2	4	4	5	3	4	4	3	5	5	3	4	2	3	1	5	1	6	2	4	4	0	2.93932	2
4	3	3	4	5	3	4	5	1	2	2	2	3	4	3	4	4	3	3	3	3	5	4	4	2	2	2	2	2	2	2	2	2	4	4	0	1.56481	2
5	5	4	4	5	5	5	4	4	5	5	4	2	2	4	5	5	5	4	4	2	4	3	2	3	3	1	3	3	3	3	3	2	4	4	1	0.427393	1
4	4	3	4	3	4	4	4	2	2	4	5	4	4	4	4	4	4	4	4	4	4	3	4	3	3	2	3	4	2	3	3	2	4	4	1	1.56481	2
4	4	1	2	2	4	4	4	1	1	1		5	2	4	4	4	4	4	4	2	2	3	3	1	3	2	2	1	1	1	2	2	4			1.86082	2
4	4	4	4	5	3	4	3	1	1	3	2	3	4	4	4	5	3	3	3	2	1	4	4	1	2	1	3	2	2	1	4	2	2		1	1.86082	2
4	4	2	4	5	5	5	5	1	1	1	1	5	5	5	5	5	5	2	5	4	5	5	5	1	1	2	2	1	3	1	2	2	2	3	2	2.93932	2
5	3	3	3	3	4	4	3	2	2	2	1	4	3	3	4	4	5	4	5	5	5	4	4	1	3	1	1	1	1	2	3	2	4	2	1	1.86082	2
5	4	4	5	4	4	4	4	3	2	3	4	4	4	4	5	5	4	4	4	4	4	4	4	1	2	2	2	1	3	3	3	2	2	4	1	1.56481	2
5	5	5	5	2	3	4	4	1	3	4	3	4	5	4	5	5	5	5	5	5	5	5	5	3	4	4	4	4	5	6	6	2	4	4	1	0.536836	1
4	4	4	4	4	5	5	1	1	1	2	1	2	5	2	4	4	5	5	5	5	5	3	3	2	2	1	1	3	2	2	2	2	4	4	0	2.93932	2
5	5	5	5	4	4	5	5	2	1	1	1	4	5	5	5	5	5	5	5	5	5	5	5	2	2	3	1	1	2	1	1	2	4	4	1	1.86082	2
5	5	5	4	5	5	5	5	2	2		3		5	3	3	4	4	3	5	5	3				1	1	1	1	3	3	1	2	4	4		1.86082	2
5	5	4	5	5	4	5	5	3	2	3	3	5	5	5	5	3	4	4	4	3	4	3	3	1	2	2	3	1	1	1	2	2	4	4	0	1.56481	2
5	5	4	5	4	4	5	5	2	2	2	2	1	1	1	3	4	4	4	4	2	4	4	4	3	1	1	1	1	2	1	1	2	3	4	1	1.56481	2
4	4	3	4	4	4	4	4	1	1	1	1	4	4	4	4	4	3	2	2	2	1	5	4	3	3	1	1	6	6	6	6	2	4	4	1	1.86082	2
5	5	5	5	5	4	4	5	2	2	2	2	4	4	4	4	5	5	5	5	5	5	4	4	2	3	3	3	4	5	4	4	2	2	4	0	2.93932	2
4	4	4	4	4	3	4	4	1	1	2	2	4	4	4	4	4	3	3	3	3	2	4	4	3	2	2	2	4	2	1	3	2	2	4	2	0.427393	1
5	5	3	4	3	3	4	4	1	2	2	3	4	4	4	4	4	5	5	5	5	4	4	3	1	1	2	1	1	1	1	2	2	4	4	1	0.536836	1
4	4	4	4	4	4	4	3	2	2	2	2	4	4	4	4	4	3	3	2	2	2	3	3	1	2	1	2	2	2	3	4	2	2	4	1	1.86082	2
4	3	4	4	3	4	4	4	2	3	3	3	4	4	4	4	4	4	4	3	3	3	2	2	3	1	3	3	1	3	1	2	2	4	4	0	1.86082	2
4	4		4	4	4	4	3	2	2	3	3	3	4	3	3	4	5	5	5	5	5	4	4	2	2	2	2	2	2	2	2	2	2	4	2	2.93932	2
3	3	4	4	5	4	3	4	1	1	2	2	4	4	4	5	3	3	2	2	2	3	4	5	2	2	1	1	3	5	3	3	2	2	4	1	2.93932	2
5	5	3	4	2	4	3	3	2	1	2	2	4	4	3	4	3	5	4	5	5	5	3	3	2	2	1	1	2	2	1	2	2	4	4	0	1.86082	2
5	5	4	5	5	5	5	4	2	2	3	2											3	3	1	1	1	1	1	2	2	1	2	2	4	2	1.86082	2
3	3	3	3	3	4	5	4	1	1	3	3	4	4	4	5	4	5	3	5	4	3	3	4	2	3	2	2	1	2	2	3	2	3	2	0	0.427393	1
5	5	3	4	5	5	5	3	1	1	1	1	2	4	2	4	5	5	5	5	5	5	5	5	1	2	1	1	1	1	1	4	2	2	4	2	0.427393	1
5	5	3	4	3	3	4	5	1	2	2	3	3	4	4	4	5	4	5	5	5	1	3	4	3	3	3	3	5	4	2	5	2	2	4	0	1.86082	2
4	4	2	2	4	4	4	2	1	1	1	1	2	4	4	4	4	4	2	4	4	2	4	4	4	4	2	4	4	4	4	4	2	2	4		1.56481	2
4	4	3	4	4	4	4	4	2	2	2	2	4	4	3	4	4	3	3	3	4	3	5	5	2	3	3	2	2	3	2	4	2	4	4	0	0.427393	1
4	4	4	5	5	5	4	5	1	1	5	3	5	4	5	5	4	4	3	3	4	4	1	1	2	3	4	4	2	2	2	4	2	4	2	1	1.56481	2
5	5	3	4	4	3	3	3	1	1	2	5	3	4	3	4	4	5	3	5	5	3	1	1	1	1	1	1	1	1	1	1	2	2	4	2	2.93932	2
5	5	5	5	5	5	5	4	1	1	1	2	5	5	4	5	5	5	5	5	5	5	2	2	2	3	4	2	1	6	5	5	2	4	4	0	0.536836	1
5	5	4	5	4	3	4	5	1	1	3	3	5	5	4	5	5	4	4	4	5	5	4	4	1	1	1	1	1	1	1	1	2	4	4	0	0.536836	1
3	4	3	4	3	4	4	4	3	2	2	2	4	4	4	4	4	3	3	5	5	5	1	2	1	1	1	1	1	1	1	1	2	4	4	2	1.56481	2
5	5	5	5	5	5	5	5	3	3	3	2	5	5	5	5	5	3	3	3	3	3	4	4	2	3	3	3	1	4	3	6	2	4	4	2	1.86082	2
5	5	4	5	5	5	5	5	2	4	5	4	5	5	4	5	5	3	4	5	5	5	5	5	3	3	3	3	1	1	2	4	2	2	4	2	0.536836	1
3	3	3	3	4	3	3	2	2	1	2	3	4	3	3	4	4	4	3	5	2	3	5	4	3	3	2	2	2	4	2	2	2	4	2	0	0.536836	1
5	5	4	5	5	4	5	4	2	1	4	3	4	3	4	5	4	2	3	3	3	3	2	4	2	2	2	3	3	2	2	4	2	2	4	2	0.536836	2
4	4	3	5	4	4	4	4	3	1	3	2	5	4	5	4	5	5	3	4	5	4	3	2	2	2	1	1	2	2	2	2	2	3	4	0	0.427393	1
5	5	5	5	5	5	3	4	3	1	3	2	5	3	4	5	5	3	5	5	5	5	1	2	1	1	1	1	2	2	2	3	2	2	4	1	0.427393	1
5	5	5	5	5	4	5	5	4	4	4	5	5	5	5	5	5	5	5	5	5	5	3	3	2	3	3	3	2	2	2	2	2	2	4	0	1.86082	2
